# Supplementary material for: Gene Signatures of Symptomatic and Asymptomatic Clinical-Immunological Profiles of Human Infection by Leishmania (L.) chagasi in Amazonian Brazil
Source: Microorganisms. 2023 Mar 3;11(3):653. doi: 10.3390/microorganisms11030653 (PMC10058599; doi:10.3390/microorganisms11030653)
Supplement: Supplementary file 1 [file microorganisms-11-00653-s001.zip]

Archive with 1 entries (1 files):
- microorganisms-2225106-supplementary.xlsx
