# Supplementary material for: Gene Signatures of Symptomatic and Asymptomatic Clinical-Immunological Profiles of Human Infection by Leishmania (L.) chagasi in Amazonian Brazil
Source: Microorganisms. 2023 Mar 3;11(3):653. doi: 10.3390/microorganisms11030653 (PMC10058599; doi:10.3390/microorganisms11030653)
Supplement: Supplementary file 1 [file microorganisms-11-00653-s001.zip › microorganisms-2225106-supplementary.xlsx]

## Sheet: Table S1
TS1: Differentially expressed genes (DEGs) found in each clinical-immunological profile of individuals infected with L. (L.) chagasi in comparison to the healthy control group (FDR ≤ 0.05)
Initial Indeterminated Infection (III)			Subclinical Resistant Infection (SRI)			Asymptomatic Infection (AI)			Subclinical Olygosymptomatic Infection (SOI)			Symptomatic Infection (SI=AVL)
Gene Symbol	log2FC	FDR	Gene Symbol	log2FC	FDR	Gene Symbol	log2FC	FDR	Gene Symbol	log2FC	FDR	Gene Symbol	log2FC	FDR					log2FC	FDR
LINC02470	-2.71627	2.28737e-41	RYR2	-2.7273	1.16845e-29	ANKRD22	2.77441	1.25398e-32	MUC16	3.47847	4.81474e-27	IFI27	5.60198	2.03315e-109
HBB	-2.3794	7.42102e-41	DMD	2.69065	8.36712e-29	SLC24A3	2.10442	1.4705e-22	MUC3A	3.49118	2.49403e-24	CA1	4.93997	8.5369e-98
HBA2	-2.06141	1.45829e-30	CPNE4	2.96099	2.53658e-28	HFM1	2.06496	1.4705e-22	LRRC49	3.43083	2.49403e-24	MMP8	5.63741	4.00585e-96
HBA1	-1.96285	1.0641e-27	PARD3B	2.78727	7.75546e-28	CD177	3.06314	1.84267e-22	GRIA4	3.1833	8.17244e-22	RAP1GAP	4.9479	2.88609e-88
OLFM4	-2.30201	4.17487e-26	GPC3	3.01148	1.04088e-26	HBB	-1.90728	2.08364e-22	CRMP1	3.11851	8.81067e-22	RYR2	-4.62576	8.88187e-82
MTRNR2L12	-1.76769	2.47328e-22	ATRNL1	2.76144	1.37563e-25	VNN1	1.91872	5.08897e-19	LRP1B	2.91166	1.79871e-21	DEFA1B	4.3088	1.94443e-76
HBD	-1.59897	6.06671e-18	SIGLEC8	2.41219	1.83267e-25	SOCS3	1.87599	2.44284e-18	TMEM178B	3.18851	2.57501e-21	BPGM	4.09785	2.37143e-72
XIST	1.76081	7.22434e-18	HBB	-2.46663	1.88752e-25	MMP8	2.31988	2.55549e-18	MIR100HG	2.9746	2.95869e-21	ANKRD22	4.07201	4.54646e-61
SIGLEC8	1.7975	2.70429e-17	SORCS2	2.75014	2.09736e-25	PDE3A	1.82525	5.50245e-18	MYT1L	3.04875	4.11581e-21	SLC12A1	-3.74258	2.32088e-56
MT-ND4	-1.60299	2.98561e-17	LRP1B	2.55501	2.23517e-25	MTRNR2L12	-1.67518	2.61021e-17	HYDIN	3.05831	4.78397e-21	ALAS2	3.49533	2.32603e-55
MT-ND1	-1.6246	5.09542e-17	CSMD3	2.64558	3.63077e-25	ANXA3	1.79148	8.44067e-17	CECR2	3.02262	9.35695e-21	OLFM4	3.76921	3.67178e-54
MT-ND2	-1.57931	1.39544e-15	CDH4	2.60792	9.16833e-25	CRISP3	2.09757	2.0301e-16	DNAH9	2.9633	2.75322e-20	TMCC2	3.41849	2.59593e-51
MTRNR2L8	-1.48014	1.79629e-15	TMEM178B	2.73769	1.70673e-22	CASP5	1.76924	2.22202e-16	MEG3	2.98165	3.19399e-20	LTF	3.61459	3.58396e-50
MT-ATP6	-1.55735	4.50651e-15	CHSY3	2.62122	1.87397e-22	RAB20	1.86917	3.79489e-16	PTGFR	3.03166	3.73595e-20	SLC14A1	3.10512	2.78667e-44
HFM1	1.58428	1.22657e-14	SNTG2	2.52845	2.51059e-22	HBA2	-1.58268	1.64529e-15	LINC00511	2.98134	3.75974e-20	TENT5C	3.01684	8.76589e-43
SAXO2	1.69283	1.04155e-13	LINC02006	2.52465	1.17267e-21	CXCL5	1.81186	3.36669e-15	NFASC	3.09258	8.1915e-20	ABCA13	3.15495	3.3838e-42
DEFA1B	-1.39838	1.85305e-12	LINC02055	2.40136	1.73907e-21	SLC1A3	1.96171	5.70358e-15	ABCB11	3.05118	1.09779e-19	SELENBP1	2.96908	1.59904e-41
MTRNR2L1	-1.33443	2.05789e-12	STK32B	2.5439	2.01795e-21	SLCO5A1	1.65053	5.70358e-15	RASGRF1	3.20456	1.69997e-19	CAMP	3.21124	1.14383e-40
MTRNR2L10	-1.33329	2.22724e-12	NAV2	2.44846	2.59115e-21	SIGLEC8	1.69295	6.42826e-15	LMOD1	3.10596	1.30819e-18	ITLN1	3.67453	1.86265e-39
MT-ND6	-1.45601	6.01865e-12	HBA2	-2.19926	7.98333e-21	SIPA1L2	1.64875	1.00393e-14	MEG8	3.05116	1.33979e-18	CNTNAP3	-3.20548	2.0389e-39
MT-ND4L	-1.47666	6.01865e-12	MTRNR2L12	-2.17168	2.42886e-20	DEFA1B	1.64211	6.21046e-14	CSMD3	2.76648	1.64678e-18	CRISP3	3.44428	6.26431e-39
SLC24A3	1.45725	6.53226e-12	FSTL4	2.34557	3.19337e-20	IL18R1	1.58419	9.88164e-14	APCDD1L-DT	3.15759	1.96518e-18	KRT1	2.89986	1.19778e-38
MIR663AHG	-1.39897	8.52777e-12	MTUS2	2.31489	4.11515e-20	HBD	-1.48833	1.00316e-13	ATRNL1	2.81346	2.74269e-18	APEX2	3.03138	4.36339e-38
SLC44A5	-1.39477	9.51779e-12	USH2A	2.28658	6.3886e-20	LIPM	2.11885	1.27285e-13	CPNE4	2.85385	3.57778e-18	HFM1	-2.87979	7.74068e-38
EPSTI1	1.37483	4.83539e-11	SLC25A21	2.43522	8.75306e-20	HBA1	-1.46455	2.41956e-13	LINC02055	2.70303	3.78074e-18	IL5RA	-3.03222	2.16988e-37
CXCL8	-1.33941	1.27416e-10	GRIA4	2.49835	1.31179e-19	PPBP	1.53475	4.36495e-13	CADPS	2.85135	8.7529e-18	HEPACAM2	3.11998	3.85922e-36
MTRNR2L6	-1.24071	2.22768e-10	MID1	2.46085	1.38997e-19	FCGR1B	1.81517	9.47439e-13	NFIB	2.79869	9.16327e-18	C1QB	3.39729	4.44654e-36
PDE3A	1.32532	2.63298e-10	RCAN2	2.57702	1.38997e-19	MIR663AHG	-1.51908	1.27013e-12	IL21-AS1	2.96311	1.53016e-17	FAM83A	4.0906	5.33821e-36
PRTG	-1.73201	6.41967e-10	COL4A6	2.60316	1.38997e-19	BATF2	1.66626	1.81539e-12	POTEM	3.17692	1.54152e-17	CNTNAP3C	-3.30596	6.626e-36
MUC3A	-1.72443	8.23688e-10	HBA1	-2.10603	2.46789e-19	HCAR3	1.522	3.90013e-12	PLOD2	2.83302	1.55866e-17	C9orf78	2.73679	7.20095e-36
MT-ATP8	-1.46336	1.25856e-09	CCDC26	2.14453	5.17257e-19	CLEC12B	1.71424	5.09225e-12	PARD3B	2.68145	1.80267e-17	SLC4A1	2.71123	1.95276e-35
MT-ND5	-1.21516	1.46175e-09	LINC00907	2.17511	6.57752e-19	MTRNR2L8	-1.36398	1.55563e-11	RCAN2	2.91236	2.25696e-17	FAM210B	2.70198	2.88743e-35
HEMGN	-1.17504	2.74714e-09	LINC01500	2.42379	6.74659e-19	CD14	1.44666	1.70349e-11	VSTM4	3.0898	2.46129e-17	IGHG1	2.83956	3.76318e-35
RYR2	-1.14994	5.43579e-09	CNTNAP2	2.0385	1.33588e-18	MMP9	1.60389	2.12442e-11	LINC01500	2.79304	2.50787e-17	TRIM58	2.68957	1.07635e-34
A2ML1-AS1	-1.3343	6.26229e-09	SDK1	2.12664	2.05731e-18	SMIM1	1.7405	2.89897e-11	NAV2	2.69224	2.50787e-17	ETV7	3.27298	3.7146e-34
MUC4	-1.49326	6.56558e-09	GRIA3	2.2063	2.6811e-18	GK	1.40448	6.13246e-11	FLG-AS1	2.69512	4.80658e-17	FECH	2.65883	4.04983e-34
TSIX	1.24214	1.73285e-08	NAALADL2	2.09658	2.68233e-18	GALNT14	1.56935	8.99153e-11	LINC00882	2.69683	5.60386e-17	RIOK3	2.65284	4.40853e-34
RNF182	-1.23221	2.61596e-08	CSMD1	2.0548	2.7906e-18	RETN	2.23392	1.58331e-10	ADAMTS3	2.82649	6.4041e-17	PITHD1	2.65822	4.68538e-34
MT-ND3	-1.21639	5.02464e-08	MYT1L	2.30319	1.03156e-17	XIST	1.36571	1.58331e-10	RORB	2.66051	7.19316e-17	OSBP2	2.64886	1.28205e-33
ETV7	1.46164	6.15022e-08	PKN2-AS1	2.06532	1.19117e-17	C4BPA	1.32664	1.71296e-10	STK32B	2.72297	7.49396e-17	APOL4	3.57307	1.39201e-33
RNASE2	-1.13151	6.94198e-08	CADPS	2.35339	1.25298e-17	KCNJ15	1.35446	2.67157e-10	STAB2	2.91873	9.3088e-17	EPB42	2.62854	3.08964e-33
MT-CYB	-1.10289	9.5069e-08	STXBP5L	2.1906	1.56072e-17	TFF3	1.96213	2.74898e-10	LIMCH1	2.75362	1.00198e-16	SIAH2	2.58699	2.31268e-32
NUAK1	1.7374	1.87358e-07	SPOCK1	2.07853	3.38313e-17	DOCK4	1.36192	3.14865e-10	DOCK1	2.63305	1.04978e-16	LGALS3	2.57631	3.30394e-32
SLCO5A1	1.11257	2.91945e-07	GRM3	2.3706	3.55364e-17	PROK2	1.36009	3.14865e-10	PPARG	2.80399	1.50589e-16	UBB	2.55943	4.95139e-32
RPL41	-1.04768	3.34909e-07	SLC35F1	2.19777	3.55364e-17	ST3GAL4	1.41194	3.34168e-10	SGIP1	2.69448	1.52076e-16	BSG	2.56015	5.69855e-32
ARL4A	-1.06058	7.20472e-07	TEX41	2.13612	5.30126e-17	MCEMP1	1.78485	3.34168e-10	SLC26A4	2.74376	1.6553e-16	PNP	2.58544	1.11495e-31
NRIR	1.18654	7.20472e-07	DNAH9	2.22111	7.27161e-17	LINC01127	1.44832	3.65218e-10	CPS1	2.72796	1.73907e-16	AGMO	-2.85124	1.55565e-31
CNTN4	-1.09997	7.23457e-07	CCBE1	2.4438	8.71108e-17	PLSCR1	1.33899	4.87342e-10	MYH15	2.87706	2.23163e-16	RHAG	2.81064	2.89178e-31
CLEC4C	-1.15593	8.52884e-07	TRPC3	2.75291	1.56623e-16	ETV7	1.6486	5.01246e-10	CCDC26	2.4781	2.49449e-16	C1QA	2.99986	3.95588e-31
SYCP2L	1.21986	9.88978e-07	STPG2	2.00598	1.81018e-16	OSM	1.42238	6.87093e-10	SLC24A2	2.63041	2.87826e-16	ADGRB3	-4.88171	4.30036e-31
ZNF208	-1.07225	1.05967e-06	NKAIN3	2.01621	1.81018e-16	WDFY3	1.32054	7.70381e-10	SLC1A2	2.86526	2.87826e-16	LCN2	3.26289	1.3953e-30
MPIG6B	-1.35409	1.42599e-06	MIR3681HG	1.98898	1.82215e-16	ORM1	1.5878	1.05648e-09	ATP10B	2.65705	3.02237e-16	KLC3	2.94098	1.66814e-30
SNTG2	1.28721	1.42599e-06	DLGAP1	1.92785	3.46213e-16	CCR8	-1.95258	1.05648e-09	STOX2	2.79918	3.65138e-16	CREG1	2.45891	2.66332e-29
GALNT5	-1.29704	1.50714e-06	NRXN3	1.93561	4.50296e-16	IL1R2	1.31791	1.44669e-09	LINC00499	2.82661	4.05385e-16	CNTNAP3B	-2.93707	1.03155e-28
RHAG	-1.29819	1.68974e-06	ATP10B	2.18282	4.5133e-16	IL5RA	1.29702	1.73709e-09	MUC12	2.64961	4.62747e-16	CEP55	2.9336	1.06365e-28
LGALS12	1.07759	2.13775e-06	MTRNR2L8	-1.89114	6.1254e-16	IL1RAP	1.29196	2.03009e-09	MUC4	2.88022	4.73224e-16	KLF1	2.45095	1.17018e-27
PLVAP	-1.28822	2.3577e-06	PLCH1	2.05284	9.30388e-16	S100A12	1.2932	2.31435e-09	SCN1A-AS1	2.73417	6.42636e-16	DYRK3	2.67202	3.73008e-27
EFNA5	1.26852	2.92471e-06	KIRREL3	2.12713	1.18172e-15	CLEC4D	1.32242	2.50608e-09	STXBP5L	2.55337	6.50843e-16	TRIM10	2.43992	4.99278e-27
POLR2K	-1.05218	3.78556e-06	ROBO1	1.89364	1.22335e-15	MTRNR2L10	-1.20894	4.45731e-09	DHFR	-3.28419	7.1057e-16	NUDT4B	2.4194	9.17789e-27
RPL39	-0.967184	4.36179e-06	SATB2	2.18275	1.47599e-15	LGALS12	1.30387	4.88463e-09	PRTG	2.88506	8.88838e-16	CTNNAL1	2.46018	1.64829e-26
AQP1	-1.44575	6.12937e-06	GABBR2	2.03607	1.69673e-15	CLEC12A	1.25979	5.82107e-09	LINC00923	2.744	1.06717e-15	SPTA1	2.38607	1.65317e-26
HMGA1P4	-1.48161	6.32852e-06	DOCK1	2.07064	1.77157e-15	PF4	1.26828	6.42511e-09	GRHL2	2.67535	1.65477e-15	CCR3	-2.41222	1.68271e-26
IL5RA	0.99318	9.01014e-06	HYDIN	2.15756	2.51625e-15	MCTP2	1.25173	6.5421e-09	DLC1	2.51592	1.92711e-15	KANK2	2.57866	1.83314e-26
IFI44L	0.977659	1.0574e-05	ALK	1.92384	2.69654e-15	ERLIN1	1.2725	6.80888e-09	LINC00607	2.81246	2.09059e-15	GMPR	2.32637	1.88059e-26
TRPC3	1.68526	1.07064e-05	ADAMTSL3	2.08963	4.74699e-15	CYSTM1	1.29034	9.28124e-09	MAMDC2-AS1	2.6949	2.12226e-15	BLVRB	2.30708	2.23476e-26
PDGFRL	-1.36809	1.13433e-05	CACNA1A	1.98506	5.14702e-15	MTRNR2L1	-1.18213	1.03864e-08	CACNA1A	2.48172	2.12329e-15	STOM	2.30044	3.57923e-26
CDC45	-1.2685	1.31475e-05	PRKG1	1.88824	5.33891e-15	OPLAH	1.47615	1.15204e-08	SAMMSON	2.50733	2.51152e-15	MAOA	3.27252	4.24729e-26
GATM	-1.07267	1.37874e-05	PTPRG	1.96282	5.39307e-15	ACSL1	1.22554	1.45445e-08	ABCA12	2.63542	2.66535e-15	LIPM	3.24287	8.79738e-26
SCN7A	-1.44923	1.64329e-05	CECR2	2.08842	9.72999e-15	THBS1	1.31681	1.60435e-08	CCBE1	2.77612	2.74226e-15	BATF2	2.73058	1.26305e-25
BNIP3L	-0.906389	1.71741e-05	RFLNA	2.01463	1.04964e-14	HEY1	2.21415	2.1496e-08	ADAMTSL3	2.55726	2.74226e-15	SLC1A5	2.34921	1.37362e-25
RANBP17	-0.982201	1.94683e-05	RBFOX3	2.10111	1.14347e-14	GBP5	1.21264	2.22351e-08	PLCH1	2.48046	2.87308e-15	MXI1	2.26722	1.37362e-25
MUC16	-1.10186	1.98992e-05	SLC24A3	1.76784	1.19307e-14	HLX	1.31138	2.4854e-08	SCN11A	2.7064	2.87308e-15	IL21-AS1	3.23647	1.44902e-25
BACE2	0.967999	1.98992e-05	STAC	1.83115	1.61222e-14	CSRNP1	1.24925	2.69789e-08	TEX41	2.485	2.87308e-15	CLIC2	2.36133	3.69797e-25
KRT1	-0.975563	2.02765e-05	KAZN	1.82577	1.64588e-14	AGMO	1.238	2.69789e-08	COL4A2	2.76732	3.09295e-15	TGM2	2.37928	2.02699e-24
SMPD3	0.958111	2.35857e-05	ANK2	1.99826	1.85784e-14	TLR5	1.22261	4.16182e-08	VWA2	3.06203	3.18587e-15	LRP1B	-3.08583	2.32887e-24
RPL7	-0.910113	2.47289e-05	RASGRF1	2.34397	2.1624e-14	CR1	1.19386	4.16182e-08	ANK2	2.50864	3.23446e-15	NCOA4	2.18714	5.03241e-24
WHRN	1.27362	2.48509e-05	KALRN	1.895	3.36778e-14	CXCR1	1.19468	4.4238e-08	COLEC12	2.57432	3.23446e-15	ALOX15	-2.71857	5.42481e-24
CA1	-0.932324	2.61947e-05	LINC01090	1.90556	4.89023e-14	CD163	1.19824	4.89603e-08	SLC35F1	2.51328	3.31164e-15	EPSTI1	2.18984	9.50124e-24
KIF14	-1.01532	2.63024e-05	FHOD3	1.9017	4.89023e-14	CHSY1	1.19568	4.89603e-08	SLC25A21	2.5731	3.76139e-15	SPTB	2.19326	9.95713e-24
CCR8	-1.27253	2.82381e-05	MTRNR2L10	-1.75474	6.97503e-14	MIR3945HG	1.37658	5.91248e-08	PTPN3	2.72211	3.8486e-15	MKRN1	2.16679	1.3228e-23
RPL9	-0.900695	2.82381e-05	SLCO5A1	-1.75129	7.59203e-14	PTGDR2	1.1727	6.34097e-08	MPP3	3.2255	4.22478e-15	GBP4	2.17626	2.54183e-23
SNHG8	-0.96894	2.97282e-05	SLC14A2	2.10536	8.06717e-14	PGS1	1.184	8.05821e-08	USH2A	2.44258	4.29994e-15	GPX1	2.15107	3.85392e-23
COL27A1	-1.13534	3.69035e-05	SLC24A2	1.98937	8.89974e-14	SOD2	1.16631	8.28114e-08	NR2F1-AS1	2.65589	4.30358e-15	MYOF	2.26739	4.32707e-23
PKIA-AS1	-1.00281	3.80371e-05	MIR100HG	1.94778	9.7298e-14	FAM177B	1.24196	8.69585e-08	MIPOL1	2.49032	6.84816e-15	FAT1	2.61653	4.81126e-23
MT-CO2	-0.901717	4.10644e-05	GRHL2	2.09184	1.27599e-13	CMTM2	1.18566	1.05103e-07	WNK2	2.89575	6.89257e-15	CA2	2.35445	5.60093e-23
RNF11	-0.878182	4.73599e-05	ADCY5	2.01323	1.57733e-13	VCAN	1.15267	1.25804e-07	FSTL4	2.42577	1.01662e-14	MKI67	2.27057	6.33901e-23
NUDT12	-1.07825	4.74118e-05	HBD	-1.72532	1.7698e-13	FAM157C	1.18221	1.41047e-07	CYP4F11	2.82349	1.20539e-14	OR2W3	2.19244	9.83253e-23
NAP1L3	-1.08893	4.74118e-05	MTRNR2L1	-1.72286	1.85543e-13	NAMPT	1.14724	1.42481e-07	CA12	3.09785	1.30488e-14	GBP1	2.12994	1.19667e-22
HRH4	0.945141	4.74118e-05	COLEC12	1.98624	2.14006e-13	CLEC1B	1.19697	1.42481e-07	ERG	2.61062	1.37323e-14	ANKRD9	2.34509	1.50053e-22
ABCG2	-0.974706	4.74118e-05	CRTAC1	2.26995	2.22102e-13	RPL39	-1.11449	1.63869e-07	SSC5D	2.7256	1.50209e-14	CNTN4	-2.58926	2.32498e-22
MEG8	-1.2257	5.24183e-05	ACOXL	1.94016	2.29591e-13	SPP1	1.37875	1.91486e-07	CPEB1	2.46924	2.04052e-14	PDCD1LG2	2.48908	2.41385e-22
RPL23	-0.872896	5.35452e-05	PTH2R	1.79713	2.46499e-13	SLC44A5	-1.18419	2.00929e-07	LINC02067	2.50058	2.05588e-14	ASPM	2.2128	5.18774e-22
FAM210B	-0.867066	6.39324e-05	STOX2	2.13644	2.49694e-13	CEBPD	1.17148	2.09566e-07	PAQR5	2.73052	2.07596e-14	GBP5	2.09083	5.30799e-22
LINC00570	-1.23039	6.91041e-05	LRRC49	2.12382	2.92814e-13	CPD	1.13702	2.09566e-07	CRNDE	2.65553	2.60486e-14	SNX3	2.06319	2.18035e-21
MYO5B	-0.91246	9.07707e-05	RAB3C	1.93367	3.16089e-13	HK3	1.14778	2.09566e-07	PARVA	2.56987	3.33908e-14	IGHG3	2.43313	2.74289e-21
SKA3	-1.03733	9.07707e-05	HFM1	-1.70048	3.68584e-13	DSC2	1.14641	2.16508e-07	RYR2	-3.04514	3.35088e-14	DRAIC	-2.51083	3.12761e-21
NAP1L2	-1.07013	9.5023e-05	NUAK1	2.29243	3.79589e-13	HRH4	1.15745	2.22739e-07	MYEOV	2.73046	4.30527e-14	TMOD1	2.08559	4.18302e-21
ZNF534	-1.0285	9.97548e-05	APCDD1L-DT	2.26983	4.48335e-13	LINC00211	1.2538	2.24795e-07	HMGA2	2.78038	4.44312e-14	IL10	3.42116	4.26778e-21
LINC01709	-0.931652	0.000100566	PLCB4	1.9686	4.82917e-13	PSTPIP2	1.13145	2.95703e-07	ADCY5	2.48533	5.30793e-14	HMBS	2.14746	8.16708e-21
SERPINB10	-1.05414	0.000105712	ZNF385D	1.76776	4.9859e-13	TREML2	1.152	3.02926e-07	UNC80	2.50882	6.01103e-14	KLHDC8A	3.01753	1.17421e-20
PDZK1IP1	-0.906537	0.000113106	MIPOL1	1.8937	5.45804e-13	TNFSF13B	1.12394	3.07439e-07	CSMD1	2.25202	6.09467e-14	DHFR	-2.05854	1.37201e-20
HRK	-0.872325	0.000114053	COL4A2	2.14471	5.83458e-13	ZNF438	1.13265	3.08099e-07	KIAA1549	2.56306	6.40454e-14	CLC	-2.09093	1.53379e-20
MT-CO3	-0.84265	0.000118929	LINC00511	1.97079	7.37238e-13	CD274	1.1428	3.65483e-07	SCN2A	2.49702	6.42718e-14	HBD	2.0069	1.83586e-20
PTGDR2	0.876887	0.000118929	BICC1	1.94476	7.69173e-13	FCAR	1.17041	3.73979e-07	LPO	2.97355	6.537e-14	IGLV3-19	2.38278	1.83586e-20
LEXM	1.15025	0.000123871	NAV3	1.74759	8.11433e-13	BMX	1.16964	4.54028e-07	SLC14A2	2.53929	6.97065e-14	FAT4	-3.05791	2.17122e-20
DNAJC6	-0.872917	0.000124184	DMGDH	1.9237	8.23844e-13	GCA	1.10546	4.54028e-07	LINC01608	2.64917	7.51184e-14	IFI44L	2.00319	2.63066e-20
DHFR	-0.826469	0.000137417	DLC1	1.85869	9.75538e-13	SLC2A3	1.10664	4.81643e-07	NAV3	2.27162	8.45421e-14	IGHG4	2.36787	2.9171e-20
DIPK2B	0.914916	0.000145358	ADGRB3	1.6943	9.75538e-13	SAMSN1	1.10714	4.81643e-07	CASR	2.60756	1.23512e-13	CCNJL	-2.43659	3.056e-20
UBB	-0.825367	0.000145358	LINC00504	1.79032	1.10194e-12	TRIB1	1.13758	5.21331e-07	SATB2	2.4637	1.32277e-13	SMIM1	2.53727	3.12679e-20
LINC02240	-0.89328	0.00014971	RAPGEF4	1.96649	1.12837e-12	FES	1.10936	5.91007e-07	PRICKLE2	2.50771	1.40878e-13	PLEK2	2.11994	4.22379e-20
NRXN3	-0.875543	0.00015813	LIMCH1	1.97858	1.26658e-12	RPL9	-1.06848	6.17299e-07	TMEM150C	2.5662	1.80921e-13	CD38	2.01997	4.52115e-20
LINC02312	1.00348	0.000162605	KLHL4	2.00748	1.26658e-12	GYG1	1.10564	6.48445e-07	ENAH	2.39393	1.86663e-13	SLC2A1	2.0049	6.80957e-20
DMTN	-0.831568	0.000182836	MECOM	1.75823	1.34711e-12	PFKFB3	1.11459	7.38786e-07	CD34	3.15222	2.01461e-13	PID1	-2.00652	1.02549e-19
CDH13	-0.865722	0.000182836	SYCP2L	1.76243	1.45654e-12	CAVIN2	1.08647	8.75601e-07	RAB3C	2.36845	2.19952e-13	YBX3	1.96944	1.08229e-19
RHOXF1-AS1	1.19504	0.00018563	MYO10	1.83579	1.52325e-12	ST6GALNAC3	1.09938	8.75601e-07	SLC8A3	2.45599	2.21534e-13	TREM1	-2.12661	1.18836e-19
RFLNA	-1.08973	0.000207795	NTNG1	1.86593	1.5864e-12	MMP25	1.10906	9.45502e-07	LINC02334	2.79101	2.32339e-13	DLGAP5	2.29097	1.23404e-19
SPTA1	-0.880756	0.000211916	EMX2OS	2.16746	2.09922e-12	PGD	1.08411	9.93045e-07	KCNMA1	2.22119	2.47625e-13	STRADB	1.96034	1.26958e-19
SLC8A3	-1.06584	0.000219611	SEMA3A	1.77461	2.10477e-12	GPM6A	-1.13436	1.04922e-06	DNAH3	2.41577	2.5311e-13	ARL4A	1.99422	1.41562e-19
LINC01135	0.900304	0.000226934	PRICKLE2	1.97037	2.69734e-12	DNAH17	1.16057	1.04922e-06	PXDN	2.45819	2.53673e-13	EIF2AK1	1.96741	1.91312e-19
KCND3	-0.928451	0.000226934	HMCN1	1.83138	2.77122e-12	DYSF	1.08475	1.06382e-06	HBB	-2.90442	3.10244e-13	MPP1	1.9522	2.11667e-19
PCDH12	0.978245	0.000234211	PAK3	1.89684	2.89682e-12	PLBD1	1.07655	1.07681e-06	KCTD19	2.82919	3.21325e-13	FCER1A	-2.46167	2.11761e-19
NEURL1B	-0.982303	0.00025089	MYO16	1.74662	3.1569e-12	EPSTI1	1.07813	1.07681e-06	HMCN1	2.3391	3.36361e-13	TUBB2A	1.98762	2.11761e-19
CMBL	-1.08884	0.0002522	PMP22	1.81802	3.17206e-12	BCL2A1	1.09955	1.07681e-06	LINC01122	2.20541	3.36361e-13	PBX1	2.09471	2.31628e-19
XCL1	-1.11303	0.000254721	ARHGEF28	1.77738	3.24258e-12	SORT1	1.0861	1.10678e-06	FHOD3	2.28147	3.53949e-13	IGF2BP2	2.02146	2.50124e-19
TRIM10	-0.916392	0.000263099	LINC00923	2.02701	3.28177e-12	F13A1	1.06823	1.35686e-06	SEMA3A	2.26696	3.71805e-13	SERPING1	2.517	3.05936e-19
RPS3A	-0.818226	0.00026422	SYT1	1.70267	3.49512e-12	DHRS13	1.14825	1.51391e-06	ETV7	2.39726	3.82238e-13	GLRX5	1.94813	3.22874e-19
TTC7B	0.884154	0.000265941	DTNA	1.78401	3.73498e-12	PI3	1.24003	1.57373e-06	KALRN	2.26024	4.14947e-13	ADIPOR1	1.93208	3.98268e-19
SGCD	0.918755	0.000276365	PKD1L1	1.91573	6.72179e-12	IRAK3	1.05947	1.76136e-06	SORCS2	2.39156	4.23757e-13	ANK1	1.95433	3.98574e-19
STRADB	-0.799827	0.000285368	XIST	1.54504	6.95186e-12	PFKFB2	1.07119	1.7688e-06	NUAK1	2.69659	4.43683e-13	ALPL	-2.18174	4.27299e-19
CASC15	-0.849713	0.000303895	SHROOM4	1.88214	7.00175e-12	MSRB1	1.05899	1.7963e-06	NRXN3	2.19062	4.77657e-13	TOP2A	2.12404	4.33728e-19
MAP7D2	1.03351	0.000303895	KCNMA1	1.66447	7.22653e-12	APOO	-1.1111	1.82873e-06	CTXND1	2.68875	4.79335e-13	PDCD1	2.48526	5.83944e-19
SLC26A5	-1.19815	0.000416445	SYN3	1.73446	7.22653e-12	TRIM9	1.25909	1.82873e-06	EGR2	2.51001	4.79335e-13	RUNDC3A	1.98887	8.19123e-19
FCGR1B	1.02951	0.000445516	KIF26B	1.70537	7.44276e-12	LINC01001	1.20554	1.83045e-06	TRIM72	3.18174	5.76102e-13	SLC25A37	1.90604	1.17595e-18
CDH1	-0.93642	0.000453875	CUX2	1.79974	7.53149e-12	SBNO2	1.07156	1.87625e-06	MAGI2	2.15316	5.76288e-13	LDB2	-2.46865	1.25068e-18
LINC01013	0.889326	0.000460128	CRMP1	1.83651	8.495e-12	FFAR2	1.0563	1.92344e-06	MET	2.49998	5.88871e-13	FKBP8	1.90553	1.25068e-18
ABCA13	-0.799221	0.000460128	ANOS1	1.96446	8.98754e-12	CHI3L1	1.0579	2.18944e-06	C5orf64	2.59428	6.23702e-13	PTGDR2	-2.38954	1.54287e-18
MAGI2	-0.819548	0.000497495	GFRA2	1.86433	9.67636e-12	ASPH	1.05492	2.19993e-06	OPRD1	2.46125	6.70728e-13	CXCR2	-2.00629	1.54287e-18
PFDN5	-0.785359	0.000517652	SAMMSON	1.77426	1.01879e-11	NOD2	1.06506	2.37488e-06	ADAM32	2.38311	7.18439e-13	SLC27A2	2.62621	1.54881e-18
B3GAT1	1.01212	0.000537394	LINC01967	2.04999	1.06783e-11	DGAT2	1.0596	2.56038e-06	PKD1L1	2.4144	7.36662e-13	UBE2H	1.90634	1.73892e-18
SLC14A1	-0.856625	0.000548922	CDH12	1.60356	1.07315e-11	NEBL	1.01559	2.56779e-06	SNTG2	2.31483	8.0233e-13	RAB2B	1.91201	1.88079e-18
LINC01811	0.932439	0.000650332	ABCB11	1.91759	1.14698e-11	LOXHD1	1.18474	2.60801e-06	KRT8	2.49408	8.31052e-13	GRAMD1C	-2.06133	2.0387e-18
CENPK	-0.798086	0.000669242	KIAA1549	1.94693	1.18921e-11	RNASET2	1.0865	2.88124e-06	AP3B2	2.43033	8.45417e-13	PLSCR4	2.49347	2.34713e-18
NEIL3	-0.866839	0.000695602	CA1	-1.63085	1.29157e-11	WNT16	-1.16545	2.93954e-06	PKN2-AS1	2.18315	9.00066e-13	TPX2	2.31258	2.59222e-18
KANK2	-0.980852	0.00070555	THRB	1.69016	1.42383e-11	FPR1	1.03444	2.93954e-06	DCHS2	2.58442	9.0411e-13	BIRC5	2.69066	3.13867e-18
LINC01122	-0.826187	0.00070555	LARP1B	-1.5891	1.47961e-11	PYGL	1.03756	3.03076e-06	COL28A1	2.46008	1.01339e-12	NEK2	2.90752	3.24882e-18
EMX2OS	1.1845	0.000707342	ADAMTS3	1.95598	1.62742e-11	HIP1	1.05227	3.03444e-06	MECOM	2.1975	1.04712e-12	MYL4	1.97676	3.39847e-18
RPS15A	-0.772984	0.000755499	OLFM4	-1.80909	1.77199e-11	NEAT1	1.02943	3.23474e-06	OSBPL6	2.46014	1.08803e-12	LINC02470	-2.90435	6.09918e-18
JAKMIP3	-1.089	0.000810578	NFASC	1.959	2.18693e-11	SLC2A14	1.05437	3.34461e-06	OTOF	2.63583	1.12479e-12	NRCAM	-2.08655	6.12303e-18
PPP2R2B	0.808291	0.000814937	ASTN2	1.58131	2.34993e-11	XRCC3	-1.40059	3.37043e-06	LINC01967	2.55525	1.13215e-12	ERFE	2.72688	6.21646e-18
TMC5	-0.853493	0.000829518	NINL	1.84325	2.34993e-11	IFI27	1.08458	3.40449e-06	KIRREL3	2.331	1.20991e-12	HK1	1.88753	6.35862e-18
BATF2	0.885207	0.00083309	MYH15	2.00585	2.47151e-11	APOL4	1.37085	3.47839e-06	SH3RF2	2.62874	1.37873e-12	SGK1	-1.97412	6.95553e-18
CHODL	0.946581	0.000892415	IL5RA	1.51263	2.56304e-11	TRPC3	1.71065	3.68013e-06	PITPNM3	2.60325	1.41639e-12	GUK1	1.866	7.13994e-18
CHGA	1.01904	0.000894157	ETV7	1.82204	2.6445e-11	FGD4	1.02923	3.6813e-06	INHBA	2.9271	1.70791e-12	ARHGEF40	-2.24055	7.97168e-18
KLRC1	-0.803285	0.000901296	NRG1	1.57281	2.72586e-11	TSIX	1.05415	3.89394e-06	PRKG1	2.15846	1.74914e-12	RBM38	1.86401	8.17295e-18
PTPRF	-1.00679	0.000910379	PPARG	1.9268	3.14997e-11	LIMK2	1.02869	3.91962e-06	IQGAP3	2.73225	2.01405e-12	ISCA1	1.87504	8.58784e-18
MSC-AS1	0.844359	0.000923092	SH3RF2	2.09651	3.57465e-11	SECTM1	1.05331	3.91962e-06	RBFOX3	2.34313	2.16541e-12	GYPC	1.85694	8.81132e-18
DOCK4	0.797069	0.000972959	VIT	2.00044	3.80805e-11	CCR3	1.01733	3.98897e-06	LINC02006	2.31088	2.25014e-12	RETN	3.10723	9.79031e-18
IGHA1	-0.804798	0.000978803	MTRNR2L6	-1.56116	3.85864e-11	TNFRSF10C	1.02646	4.16656e-06	LINC00271	2.30414	2.36162e-12	CDK1	2.29314	1.05819e-17
DNA2	-0.795624	0.000999937	TMEM108	1.78653	4.41268e-11	LINC00683	1.81024	4.16656e-06	KIF5A	2.69419	2.7013e-12	HAGH	1.86331	1.28781e-17
ANKS1B	-0.765061	0.00106616	CPS1	1.84003	5.02597e-11	OR2W3	1.00772	4.22907e-06	CNGB3	2.31511	3.32754e-12	CDC34	1.85965	1.58421e-17
PLP1	1.58526	0.00106616	KCNIP4	1.55541	5.34557e-11	TRPM6	1.02962	4.22907e-06	FAM182A	2.48391	3.38018e-12	DNAJC6	1.89543	1.62526e-17
GALNT14	0.913881	0.00115834	LINC00882	1.76827	6.77065e-11	ST20-MTHFS	1.10089	4.65999e-06	BOC	2.42582	3.48232e-12	CDK15	-2.84656	1.73183e-17
LRRIQ3	-0.823218	0.00115834	RPH3AL	1.66587	7.26453e-11	SLC26A8	1.12962	4.65999e-06	FAM186A	2.36195	3.81729e-12	RNF187	1.88667	1.83409e-17
PRSS2	1.01984	0.00115968	SCN11A	1.87637	7.32243e-11	FGF13	1.06577	4.92344e-06	ARMC9	2.26708	4.23492e-12	NRXN1	-2.15883	1.95002e-17
SIGLEC1	0.941253	0.00116411	SLC9C1	1.76695	7.36876e-11	SAXO2	1.13537	5.2014e-06	DNAH12	2.25744	4.506e-12	SLFN14	2.00362	2.73514e-17
PID1	-0.742524	0.00116411	CRB1	1.76319	7.36876e-11	CA6	-1.04806	5.55391e-06	FAM47E	2.82652	4.68999e-12	IL1RAP	-1.90439	2.78633e-17
CHSY3	0.989344	0.00116995	CCDC192	1.66686	7.8121e-11	CD55	1.00832	5.58726e-06	DOC2B	2.51413	4.96676e-12	HEMGN	1.82442	3.94673e-17
TIPIN	-0.817884	0.00123034	IGLV10-54	1.75697	7.8121e-11	NLRC4	1.01801	5.91591e-06	LINC01358	2.31749	5.12578e-12	TCN1	2.0692	4.38696e-17
LARGE1	0.826099	0.00125386	PHACTR3	1.70467	7.95714e-11	GAS7	1.02229	5.93078e-06	TRPV3	2.4145	5.33265e-12	ARHGEF12	1.81221	8.11197e-17
DIAPH3	-0.823663	0.00125386	SEZ6L	1.70652	8.00706e-11	ALPL	1.04266	6.1044e-06	LINC00683	2.94249	5.6918e-12	BUB1	2.04251	1.34054e-16
SATL1	-1.00463	0.00125433	CDH13	1.54847	1.17524e-10	TNFAIP6	1.02414	6.17064e-06	SCN8A	2.14359	5.78852e-12	SIGLEC8	-2.52944	1.40763e-16
GAL3ST4	-0.994621	0.00125433	NFIB	1.77408	1.22306e-10	KLHL2	1.00878	6.23349e-06	CHSY3	2.28298	5.94127e-12	KDM7A-DT	1.96566	1.77367e-16
ANKRD22	0.912329	0.00125433	ATP8A2	1.58123	1.23145e-10	HGF	1.02694	6.23349e-06	WASF3	2.3675	6.58558e-12	TUBB2B	1.87733	1.9977e-16
CDCA2	-1.01962	0.0012694	MAP7D2	1.72082	1.26362e-10	STX11	1.01248	6.55961e-06	DMGDH	2.24951	7.18539e-12	UBE2O	1.82122	2.15264e-16
VLDLR-AS1	-0.901038	0.00129374	RORB	1.70704	1.26505e-10	TREM1	1.01028	6.83555e-06	TRPC3	2.71103	7.31731e-12	UBXN6	1.77861	2.35407e-16
PMP22	0.943399	0.00130551	LINC00271	1.74182	1.27948e-10	KREMEN1	1.07071	6.88575e-06	KCNN3	2.46699	7.35636e-12	BNIP3L	1.76989	2.81329e-16
ZFY	-0.774486	0.00134629	RPS6KA6	1.84298	1.27948e-10	KCNJ2	1.00098	6.94678e-06	CNNM1	2.68693	7.35636e-12	CCNB2	2.47243	3.12613e-16
LINC00632	-0.979502	0.0013676	LINC01358	1.79104	1.27965e-10	OR52K1	1.03687	7.03394e-06	EPSTI1	1.99491	7.35636e-12	FAM104A	1.77414	3.93541e-16
GNG12-AS1	-0.812824	0.00138269	SMPD3	1.46494	1.27965e-10	SERPINB1	1.00176	7.07854e-06	GREB1	2.40594	7.49468e-12	ST6GALNAC4	1.82021	4.75615e-16
HS6ST1	0.825239	0.00139621	SGIP1	1.77254	1.28867e-10	LGALSL	1.07605	7.337e-06	EMX2OS	2.4619	7.60294e-12	DCAF12	1.75005	6.7783e-16
GSPT2	-0.764295	0.00153745	IGSF11	1.86994	1.30929e-10	S100A9	0.993431	7.35186e-06	TDRD12	2.45591	8.19528e-12	CENPF	1.88756	6.9147e-16
KNL1	-0.777729	0.00164609	CACNA1C	1.56269	1.46182e-10	BASP1	1.00244	7.35186e-06	PHLDB1	2.31563	8.79436e-12	S100A12	1.75941	1.27557e-15
ALOX15	0.77221	0.00166061	ABCA12	1.79492	1.61244e-10	CLU	1.03031	7.80944e-06	SLC13A5	2.74244	1.07874e-11	IGHG2	1.95335	1.54516e-15
RPL27	-0.729661	0.00167831	DCHS2	1.97654	1.73688e-10	FNDC3B	0.992582	7.80944e-06	CYP4F22	2.26229	1.10523e-11	VLDLR-AS1	-2.95977	1.72061e-15
HEPACAM2	-1.00782	0.00173546	MAGI2	1.5131	1.83532e-10	STAT1	0.991484	7.99854e-06	ITGA9	2.18913	1.11059e-11	BCAM	2.76377	1.77438e-15
ORM1	0.96452	0.0018356	IL21-AS1	1.86866	1.97047e-10	SIGLEC5	1.20825	8.0862e-06	GRM3	2.32778	1.12304e-11	TNFRSF10C	-1.82982	2.31853e-15
NKAIN3	-0.810414	0.00184051	UNC80	1.77487	2.13331e-10	FOLR3	1.00308	8.31759e-06	ZNF704	2.21518	1.14238e-11	HBA1	1.71525	2.36182e-15
LINC01967	1.11464	0.00185905	FAM110B	1.64523	2.24803e-10	CD93	0.98654	9.30378e-06	MTUS2	2.16537	1.17157e-11	PTTG1	2.02768	3.22481e-15
TMEM255A	-0.853788	0.00187757	COL28A1	1.84819	2.34537e-10	IGHV1OR15-1	-1.31477	1.02234e-05	MIR3681HG	2.08189	1.19367e-11	RNF14	1.73923	4.31706e-15
STIL	-0.751792	0.00192927	CNGB3	1.74996	2.63654e-10	TLR2	0.98158	1.02234e-05	NAALADL2	2.07282	1.38871e-11	ANLN	2.07232	6.5786e-15
RNF213	0.747875	0.00200701	FLG-AS1	1.70045	2.74231e-10	GJB6	1.83446	1.02848e-05	TMEM45A	2.47342	1.52141e-11	TTK	2.09475	6.80243e-15
IFFO2	0.799204	0.00201447	ENPEP	1.67802	3.00928e-10	HMGA1P4	-1.49933	1.07833e-05	LYPD5	2.66509	1.59144e-11	RCAN2	2.3621	7.48276e-15
SLC39A11	0.765325	0.00209272	KHDRBS3	1.69873	3.09568e-10	CD52	-0.951155	1.10711e-05	GLRA3	2.37439	1.60287e-11	CENPE	1.83166	7.61529e-15
PAX5	0.757998	0.00225336	C16orf95	1.75591	3.15916e-10	FLOT1	0.99119	1.25316e-05	RHBDL2	2.67705	1.60287e-11	DEPDC1B	2.07606	7.76839e-15
KDM7A-DT	-0.827533	0.00226105	BACE2	1.438	3.37304e-10	FAM41C	1.35219	1.25316e-05	LMNTD1	2.16582	1.60287e-11	KIF2C	2.14488	8.55373e-15
ZNF525	-0.725657	0.00237448	ITGA9	1.64962	3.50441e-10	RPL34	-0.95601	1.25316e-05	AK7	2.33981	1.70985e-11	HMMR	2.27395	9.44689e-15
RGS6	-0.756402	0.00241625	PITPNM3	1.99474	3.54319e-10	PLP1	1.73191	1.25316e-05	FSTL1	2.51991	1.70985e-11	CCNB1	1.95006	9.62084e-15
B4GALNT3	-0.798823	0.00241625	ERG	1.81906	3.56036e-10	B4GALT5	0.983637	1.25316e-05	RYR1	2.23221	1.70985e-11	HJURP	2.4435	9.93608e-15
FCGR3B	-0.701387	0.00242548	KCNN3	1.92316	3.83609e-10	INHBA	1.75144	1.25316e-05	LINC01301	2.147	1.74531e-11	SDC2	-2.39853	1.06194e-14
SOX6	-0.725456	0.00242548	DAPL1	2.05258	4.27017e-10	GBP1	0.975974	1.25361e-05	GABBR2	2.15641	1.85404e-11	DTL	2.00053	1.06194e-14
ZNF845	-0.719697	0.00247896	EFNA5	1.66264	5.64687e-10	STEAP4	0.999594	1.25361e-05	ACOXL	2.19081	1.8924e-11	TFRC	1.68634	1.15873e-14
LRMDA	0.746429	0.00248122	PARVA	1.78951	5.88201e-10	TCN1	1.09434	1.27653e-05	GCNT3	2.26086	1.91334e-11	HRH4	-2.08079	1.16346e-14
ZNF112	-1.02737	0.00248377	KCNK13	1.6818	5.9874e-10	BST1	0.981143	1.27702e-05	CRB1	2.20094	1.97426e-11	IL19	2.78959	1.21081e-14
CMPK2	0.742704	0.00250743	LDLRAD3	1.58425	6.04112e-10	LMNB1	0.984982	1.31506e-05	SUSD5	2.47006	2.11324e-11	MTRNR2L1	1.66902	1.46166e-14
HMBS	-0.780203	0.00255231	LINC00607	1.89332	6.14323e-10	ADGRG3	1.02901	1.35554e-05	MYO3B	2.13186	2.11874e-11	CNPPD1	1.70072	1.46166e-14
PRR5L	0.7406	0.00256124	ARHGAP23	1.8398	6.88272e-10	LINC01002	1.0355	1.38086e-05	LINC02470	-2.84122	2.12015e-11	POLQ	1.87605	1.58227e-14
RAB20	0.82462	0.00256124	NXN	1.70087	7.32378e-10	ITGAM	0.97652	1.38086e-05	DNAH8	2.18171	2.13486e-11	KEL	1.88637	1.67493e-14
CACNA1C	-0.747679	0.00256124	MYEOV	1.94018	7.71149e-10	TUBB1	0.968106	1.55972e-05	PROM1	2.27789	2.20936e-11	BTNL8	-1.81359	1.87306e-14
OLR1	-1.05876	0.00259632	PTCHD1	1.72272	7.90819e-10	MTHFS	1.01451	1.55972e-05	C3	2.38259	2.22518e-11	ACHE	2.67433	2.14333e-14
EDNRB	-1.21335	0.00259632	CNNM1	2.09328	8.66418e-10	PLXDC2	0.964662	1.55972e-05	ACAN	2.49161	2.29659e-11	STAT1	1.65811	2.438e-14
TPT1	-0.69762	0.00263712	PKIB	1.62288	8.66418e-10	IL1B	0.987672	1.57257e-05	SLC22A3	2.40734	2.3367e-11	LINC02009	2.7413	2.77787e-14
SH3D19	-0.727916	0.00268533	MET	1.81863	9.48495e-10	SLPI	1.10981	1.57257e-05	TPD52L1	2.23499	2.41234e-11	OLR1	2.74698	2.77787e-14
NFASC	-0.892244	0.0027621	WNK2	2.00982	1.01628e-09	PPP1R3B	0.967622	1.57257e-05	EPHB2	2.196	2.43467e-11	TNS1	1.66466	3.00167e-14
EEF1A1	-0.69234	0.00285844	GREB1	1.81875	1.10704e-09	ACSL4	0.962074	1.6193e-05	LGI2	2.39881	2.43467e-11	CACNA2D3	-1.91854	3.5344e-14
PCYT1B	-0.894783	0.00285844	PTPN3	1.82919	1.11023e-09	PLA2G7	1.0286	1.6193e-05	PEX5L	2.21742	2.45184e-11	CTSG	3.18493	3.97826e-14
GIPC2	-0.959431	0.00288822	MYO3B	1.57917	1.11885e-09	ALOX5AP	0.96606	1.67052e-05	NPHP1	2.30681	2.45184e-11	TFDP1	1.68455	4.29082e-14
TRPV6	1.24011	0.00294652	MAP2	1.56877	1.11885e-09	SH3BGRL2	0.962843	1.84196e-05	PLPP3	2.17882	2.75651e-11	PINK1	1.67704	4.31543e-14
RPL34	-0.704233	0.00305614	VSTM4	1.97041	1.19141e-09	C1QTNF7	1.10058	1.96191e-05	THBS2	2.60093	2.78464e-11	BCL2L1	1.64386	4.93342e-14
ARHGEF12	-0.697296	0.00314598	VWA2	2.09953	1.23151e-09	EMX2OS	1.30883	1.98396e-05	RAPGEF4	2.24506	3.00611e-11	CCNA2	1.8896	5.05447e-14
SCOC	-0.723088	0.00314598	SEMA3D	1.64994	1.27743e-09	SERPINB2	1.17552	2.0995e-05	PLEKHD1	2.60602	3.06798e-11	MPZL1	-1.74852	5.2308e-14
PLEK2	-0.772593	0.00314598	EVC2	1.63682	1.28869e-09	CSF2RB	0.950587	2.34539e-05	SCARA5	2.19057	3.10325e-11	IGKV1-5	1.78324	6.67689e-14
CXorf58	-0.858154	0.00323601	PXDNL	1.51796	1.86951e-09	CXCR2	0.947004	2.47842e-05	UNC13B	2.13908	3.19309e-11	HBA2	1.62527	6.84268e-14
ASPM	-0.763663	0.00345389	PEX5L	1.65099	1.96633e-09	RBM47	0.950694	2.56124e-05	ANKS1B	1.98665	3.23953e-11	MTRNR2L10	1.62285	8.63482e-14
RBM15-AS1	0.9047	0.00345389	PTPRN2	1.42793	2.37478e-09	NRXN1	0.990996	2.92624e-05	TIE1	2.61242	3.25618e-11	PIK3R6	-1.76594	8.974e-14
TSHZ3	0.742219	0.00353166	DNAH12	1.61102	2.43391e-09	FCGR2A	0.939284	2.92624e-05	CDH13	2.01873	3.25618e-11	IFI44	1.63168	9.87474e-14
ADARB1	0.725275	0.00364367	ALOX15	1.38201	2.56714e-09	HRH2	0.954486	2.97625e-05	CCDC113	2.5502	3.29045e-11	WLS	-1.97606	1.12055e-13
CAMP	-0.720565	0.00365164	SLC22A3	1.84339	2.59071e-09	TSEN34	0.957831	3.10423e-05	WWC1	2.28127	3.39979e-11	C1orf105	2.3175	1.15515e-13
MVB12B	0.761017	0.00365164	WASF3	1.72767	2.88102e-09	LPCAT2	0.936094	3.10423e-05	MYO10	2.13464	3.42737e-11	CYSLTR2	-1.6471	1.18884e-13
ORM2	0.91755	0.00365164	WWC1	1.72055	2.96219e-09	IGHV5-51	1.29731	3.23305e-05	VIT	2.38247	3.51361e-11	STAC	-2.09044	1.57136e-13
MGMT	0.724833	0.00365164	DCLK2	1.65285	3.2516e-09	TRIM25	0.937751	3.36572e-05	TEAD3	2.5997	3.64147e-11	SLC6A8	1.65223	1.67575e-13
CRISP3	-0.861654	0.00369509	OTOF	1.91693	3.28985e-09	ALPK1	0.932686	3.36572e-05	MN1	2.69628	3.88277e-11	CISD2	1.68839	1.78856e-13
RAB3IL1	-1.10237	0.00378209	ARMC9	1.61981	3.51388e-09	CYP4F3	0.939985	3.36572e-05	PTPRG	2.0897	3.97254e-11	SOX6	1.63351	1.92195e-13
ITGA7	-0.989593	0.00384412	LGALS12	1.39259	3.61327e-09	SDCBP	0.930383	3.389e-05	SH3PXD2B	2.26686	3.97254e-11	ZWINT	1.9914	2.06212e-13
CA3-AS1	-1.05512	0.00393809	LAMA2	1.42517	3.61327e-09	FCER1G	0.939282	3.47716e-05	SMAD6	2.3802	4.01709e-11	PBK	2.61517	2.17479e-13
UBE2T	-0.896441	0.00411359	MAMLD1	1.59844	3.735e-09	VNN2	0.92895	3.48192e-05	CHRNA7	2.11234	4.01709e-11	RNF10	1.59875	2.24667e-13
ZNF732	-0.910092	0.00419784	SLC1A2	1.80933	3.80933e-09	PMP22	1.07951	3.65639e-05	HBA2	-2.57587	4.37949e-11	DEPDC1	2.31668	2.31265e-13
SAMD9	-0.674731	0.00419784	LINC01301	1.54283	3.81614e-09	TGFA	0.935618	3.98048e-05	ROBO1	1.99728	4.53036e-11	BBOF1	1.70015	2.43296e-13
P2RY2	0.775924	0.00422059	SGCD	1.43013	3.83259e-09	KCNH7	0.933481	3.98048e-05	SEMA3D	2.16706	4.68531e-11	TMIGD3	-1.99337	2.53389e-13
STAT1	0.706733	0.00422059	ADAM32	1.63664	4.24571e-09	SRGN	0.922034	4.06789e-05	CASC2	2.19248	5.07254e-11	SLCO5A1	-1.60401	2.63584e-13
XRRA1	0.711909	0.00435785	TRPC5	1.50866	4.42769e-09	SYCP2L	1.02063	4.09987e-05	AOC1	2.27914	5.13359e-11	CMBL	2.03098	2.74542e-13
RIMS2	-0.716087	0.00435785	PAPPA	1.56125	4.52006e-09	CREB5	0.922435	4.24398e-05	ARHGEF28	2.0858	5.434e-11	MTRNR2L8	1.58224	3.35513e-13
CD247	0.70536	0.00445353	NR2F1-AS1	1.7159	4.80289e-09	TLR8	0.921694	4.39897e-05	SEZ6L	2.11233	5.51807e-11	GCLC	1.62131	3.48612e-13
XAF1	0.715913	0.00450277	CYP4F11	1.88375	4.81778e-09	CCDC80	1.05232	4.44504e-05	MAPK10	1.99524	5.62346e-11	CD274	1.65117	3.56587e-13
HDAC2-AS2	-0.871577	0.00451631	LARGE1	1.39487	6.02284e-09	PFDN4	-0.989749	4.56329e-05	ALK	2.03091	5.62346e-11	AJAP1	-2.10162	3.96148e-13
LARP4	-0.676979	0.00451631	HMGA2	1.874	6.15011e-09	MGAM	0.919145	4.64121e-05	AFAP1L1	2.30811	5.77437e-11	SLC25A39	1.58024	3.98375e-13
TUBB2B	-0.817576	0.00451631	PTGDR2	1.32817	6.16224e-09	GUCY2C	0.974465	4.70929e-05	TEK	2.2823	5.9617e-11	LINC02055	-2.36297	4.2823e-13
WDFY4	0.706863	0.00451631	PHACTR1	1.40459	6.21968e-09	CLEC4E	0.923552	4.96658e-05	ELOVL2	2.33951	6.11132e-11	CHEK1	1.89941	4.99708e-13
RSAD2	0.698573	0.00451631	DAB1	1.35019	6.81964e-09	MAML3	0.92128	4.96658e-05	CNTNAP2	1.96332	6.13102e-11	MOSPD1	1.6475	5.09026e-13
SPAG17	-0.812032	0.00475422	NTN1	1.55974	6.91031e-09	ICAM1	1.05626	5.68364e-05	SLC12A5-AS1	2.56233	6.82834e-11	TRAK2	1.58165	5.35145e-13
GNAI1	-0.726444	0.00492056	SGCG	1.70763	6.94843e-09	TBC1D30	1.04365	5.99664e-05	NRP2	2.13995	7.29094e-11	NCAPH	2.03104	5.40893e-13
IGKV1-9	-0.843257	0.00498235	PXDN	1.64947	7.11351e-09	NLRP3	0.941055	5.99664e-05	ZNF343	2.17322	7.32669e-11	CYP7B1	-1.94271	5.45866e-13
ZBED9	-1.01559	0.00507008	DNAH3	1.61405	7.13115e-09	PLB1	0.920317	6.26552e-05	SRGAP1	2.10972	7.4388e-11	MTRNR2L6	1.58844	5.45866e-13
SLC9A3	-0.98594	0.00507008	EDA	1.40975	7.56579e-09	IGHD	-0.943236	6.32244e-05	PLCB4	2.1841	7.66082e-11	SCD	2.02627	5.45866e-13
SAMD4A	0.752767	0.00508307	NEK10	1.4677	7.77702e-09	PFKFB4	0.920241	6.36962e-05	GRM2	2.35656	7.73335e-11	SKA1	2.24954	5.64986e-13
COL11A2	-1.01537	0.00518105	GLIS3	1.39523	9.82084e-09	TTC4	-1.36116	6.36962e-05	COL13A1	1.93674	8.46127e-11	TAL1	1.64397	6.15288e-13
CD52	-0.66826	0.00521055	PDE3A	1.3137	1.04749e-08	SKAP2	0.903168	6.45092e-05	HSD17B2	2.86872	8.66914e-11	CACNB4	-1.83533	7.3011e-13
CACNA1E	0.757701	0.00529988	CNTN4	1.37398	1.17156e-08	ADM	0.967568	6.54871e-05	GAD1	2.61163	8.78279e-11	TFR2	2.05846	7.30345e-13
LARP1B	-0.666828	0.00538858	MACROD2	1.32641	1.20589e-08	EXT1	0.913231	6.58335e-05	BICC1	2.15126	8.8715e-11	LY6E	1.65987	7.3938e-13
DLGAP5	-0.804873	0.00544871	HRH1	1.63988	1.28025e-08	STK3	0.915334	6.61132e-05	FAP	2.43666	9.02537e-11	MFSD2B	1.69313	8.99836e-13
MAMDC2-AS1	-1.03943	0.00551417	XG	1.64088	1.29134e-08	CTTN	0.981376	6.66249e-05	MAP1B	2.28906	9.02537e-11	SLAMF7	1.58495	9.22261e-13
NOD1	0.711145	0.00555516	LINC02470	-1.43332	1.32841e-08	MLKL	0.909529	6.69388e-05	LRRC2	2.26712	9.02537e-11	PLD4	-2.06844	9.6221e-13
NKD1	0.816245	0.00555516	KCNH1	1.53051	1.44951e-08	GRN	0.924764	6.69388e-05	CDH4	2.096	9.47768e-11	LAG3	2.1959	1.01821e-12
IGF2BP2	-0.701219	0.00558882	LINC01340	1.46607	1.55176e-08	RPS3A	-0.889132	6.70522e-05	LINC01618	2.35129	1.02785e-10	HDGF	1.55947	1.09049e-12
NFIB	-0.906258	0.00567988	FRMD5	1.4376	1.64937e-08	PARD3B	1.08964	6.78761e-05	CD163L1	2.15092	1.03186e-10	SMOX	1.70731	1.1982e-12
C13orf46	0.775801	0.00601104	SCN2A	1.59922	1.66168e-08	LRRC47	0.902313	6.81733e-05	CACNA1E	1.96215	1.14141e-10	PDGFRB	2.05437	1.23248e-12
HINT1	-0.67415	0.00607	NPAS2	1.6429	1.72332e-08	AP5B1	0.918235	7.1395e-05	SLC9A2	2.18533	1.19108e-10	LINC00570	1.87393	1.34093e-12
PAX8-AS1	-1.07208	0.00607	GLRA3	1.70071	1.89972e-08	ARHGAP26	0.89661	7.30501e-05	KCNT1	2.40836	1.35101e-10	AMFR	1.55884	1.41735e-12
RUNDC3A	-0.74777	0.00613421	HRH4	1.3165	1.93625e-08	LINC02432	0.881955	7.38756e-05	GCOM1	2.18977	1.37053e-10	RTP4	1.64142	1.50446e-12
FARS2	0.690821	0.00613421	LINC01088	1.5187	2.11604e-08	LGALSL-DT	1.0306	8.04189e-05	KAZN	1.96312	1.42329e-10	NEBL	-1.70954	1.78208e-12
KITLG	-0.987146	0.00614773	DEFA1B	-1.37914	2.12747e-08	IL1R1	0.915233	8.08618e-05	GREM1	2.14944	1.47358e-10	CDH2	-2.58341	1.86816e-12
CDC42BPA	-0.695757	0.00614806	IL19	1.93753	2.39791e-08	ARID5A	0.918418	8.14051e-05	IGSF11	2.25046	1.47811e-10	METTL9	1.54086	2.0342e-12
ADAMTSL4	0.77585	0.00651844	SOBP	1.65385	2.40903e-08	APMAP	0.89878	8.18503e-05	DTNA	2.04744	1.48475e-10	LINC02073	-2.19329	2.23791e-12
LIMCH1	-0.78932	0.00653658	PHKA1	1.44489	2.58631e-08	KIF1B	0.901806	8.49764e-05	DSC3	2.23405	1.50652e-10	TSPAN5	1.53621	2.39151e-12
EEF1B2	-0.670854	0.00662312	MUC16	1.59568	2.6457e-08	IL4R	0.895078	8.58583e-05	FAT1	2.05667	1.86184e-10	SMPD3	-1.68359	2.39257e-12
NRGN	-0.771527	0.00687478	APBA1	1.49091	2.72691e-08	TMEM120A	0.946801	8.70553e-05	TLN2	2.00386	1.89257e-10	CPPED1	-1.55898	3.08495e-12
TOP2A	-0.715402	0.00697163	SORBS1	1.42699	2.81422e-08	PARP9	0.892865	8.82232e-05	NOSTRIN	2.3691	1.97539e-10	SNCA	1.51832	3.56365e-12
OR52K1	0.714194	0.00701878	SH3PXD2B	1.61923	2.81422e-08	FOS	0.907347	9.43934e-05	A2ML1	2.30281	1.97539e-10	FCGR1B	2.00431	3.64164e-12
TTC4	-1.04366	0.00701878	DOCK3	1.33943	2.90913e-08	MPZL1	0.890643	9.51127e-05	CFAP43	2.32943	2.14918e-10	RAD23A	1.6193	4.57143e-12
TBC1D22A	0.681052	0.00703999	CACNA2D3	1.32481	3.23381e-08	SIPA1L1	0.886658	9.59598e-05	MUC6	2.2151	2.14918e-10	LGALS3BP	1.86398	4.61152e-12
APOL2	0.686165	0.00706753	LINC01013	1.36846	3.33696e-08	DDX60L	0.883366	9.93467e-05	SNRPN	1.97722	2.14918e-10	SSTR5-AS1	1.62693	4.69636e-12
TUBB2A	-0.713799	0.00710234	GPRC5D-AS1	1.66895	3.43614e-08	MTRNR2L6	-0.860153	0.000101152	LINC00907	1.98337	2.41609e-10	CXCR1	-1.60041	4.82007e-12
PXDN	-0.880397	0.00729278	AJAP1	1.35806	3.65703e-08	ALOX15	0.891406	0.000102672	IGSF9	2.22868	2.46881e-10	IGLV3-21	1.77004	4.82811e-12
LRP1B	-0.696594	0.00744078	CASC8	1.50619	3.72837e-08	SATB2	1.12951	0.000103772	APBB2	2.01908	2.4852e-10	MZB1	1.71515	4.87519e-12
OAS1	0.66773	0.00748989	LINC01811	1.4048	4.13365e-08	FAM225B	1.22322	0.000106081	NXN	2.12577	2.49277e-10	PRDX6	1.51231	4.89611e-12
IGHV1-3	1.17687	0.00756243	EFCAB6	1.43315	4.23739e-08	LITAF	0.880823	0.000106699	TRMT9B	2.35227	2.49396e-10	IGKV1-39	1.77066	5.27677e-12
DISC1	0.677663	0.00758423	LINC00632	1.65727	4.46092e-08	QPCT	0.889412	0.000107851	P4HA3	2.51148	2.52084e-10	SGCD	-1.71483	6.1733e-12
G2E3-AS1	-0.856695	0.00758423	RAPGEF4-AS1	1.84256	4.8536e-08	SUSD4	-0.937274	0.000113675	CRHR2	2.55443	2.52084e-10	MTUS2	-2.19756	6.37479e-12
PLEKHH2	-0.720299	0.00758423	OLFML2A	1.78577	5.0112e-08	LILRA5	0.893119	0.000113675	SPAG17	2.01896	2.72675e-10	PTAFR	-1.57103	6.7897e-12
LRP6	-0.745885	0.00758423	RBM20	1.60395	5.1207e-08	IL13RA1	0.880213	0.000114215	GLDC	2.20769	2.86563e-10	LINC00470	-2.38335	6.86017e-12
TMOD1	-0.6807	0.00758423	EPHB2	1.50448	5.28912e-08	ITGA2B	0.923694	0.000114215	ARHGEF17	2.32315	2.98538e-10	SPNS3	-1.74612	6.97219e-12
CALHM6	0.848091	0.00758423	PRELID2	1.36653	6.91451e-08	ELOVL7	0.907586	0.00012272	NINL	2.11316	2.98538e-10	GCH1	1.52161	6.97219e-12
BOD1L2	-1.13577	0.00765227	MAOA	1.62876	7.4235e-08	VASP	0.878302	0.000125727	TMC2	2.08908	3.08228e-10	KIF15	1.65721	7.15047e-12
MELK	-0.753118	0.00766583	TMC2	1.48299	7.46593e-08	CLEC1A	1.02241	0.000127097	ENPP1	2.17283	3.08405e-10	E2F2	1.53485	7.61559e-12
CCR3	0.666228	0.00776442	LINC02240	1.31284	7.69749e-08	TMEM164	0.877241	0.000127167	DSG2	2.3917	3.08942e-10	THBD	-2.26887	7.81952e-12
UBXN6	-0.645127	0.00791338	RASAL2	1.34506	9.39156e-08	RCAN3	-0.852235	0.000127176	RIMS2	1.9264	3.09477e-10	CFAP45	-2.2763	7.93441e-12
CD1C	-0.706222	0.00792248	SLC12A8	1.67103	1.05127e-07	LRMDA	0.880271	0.000130551	NPAS2	2.17476	3.13365e-10	POLR1D	1.50561	8.17343e-12
APOL4	0.964588	0.00796391	NPHP3-AS1	1.54705	1.07157e-07	BEND2	0.963034	0.000132392	ENPEP	2.05564	3.29985e-10	IGKV5-2	2.76303	8.62519e-12
CDC25C	-1.02496	0.00801404	KCNT1	1.73726	1.12705e-07	PELI1	0.87	0.000133648	CACNA1C	1.93782	3.64187e-10	ABCG2	1.62865	8.8708e-12
RSL24D1	-0.65412	0.00801404	ACAN	1.74529	1.17854e-07	CLEC9A	1.00803	0.00013971	XG	2.15858	3.64187e-10	AIM2	1.56423	8.94223e-12
HDAC4	0.673006	0.0080202	FGD5	1.54444	1.18373e-07	LRRK2	0.865753	0.000140147	IL31RA	2.22575	3.77736e-10	EMC3	1.49608	1.01658e-11
PRKCE	0.672003	0.00807741	PAQR5	1.6999	1.18373e-07	LTF	1.00673	0.000141766	TVP23A	1.96417	3.82393e-10	LINC02471	1.72193	1.02158e-11
RPS6KA2	0.673934	0.00823912	CHODL	1.424	1.18541e-07	TJP2	-1.22974	0.000143744	SFRP4	2.17498	3.83641e-10	FIS1	1.51331	1.10293e-11
PRSS1	1.16738	0.0084264	GXYLT2	1.57046	1.26403e-07	TREML1	0.94392	0.000148851	CIT	2.02284	3.93338e-10	ISG15	1.51287	1.30603e-11
RPS7	-0.653875	0.00866018	LINC00534	1.38248	1.30212e-07	GBP2	0.863047	0.000153386	FARP1	1.89877	3.93338e-10	SCARA5	-4.13277	1.33495e-11
PPP4R4	-0.777214	0.00866018	PLPP3	1.43785	1.30212e-07	SSTR5-AS1	0.83727	0.000156877	HDAC2-AS2	2.08552	4.06827e-10	ISLR2	2.22804	1.33495e-11
DYRK3	-0.794981	0.00878787	LPO	1.89847	1.31246e-07	MAPK14	0.862209	0.000158482	THRB	1.96773	4.3833e-10	CD93	-1.5399	1.47116e-11
ANP32E	-0.654246	0.00894331	CACNA1E	1.29447	1.3152e-07	LINC02471	0.962957	0.000158723	TMEM236	2.59631	4.52112e-10	IGKV1D-39	1.71077	1.50244e-11
USP50	-0.740744	0.00894897	PALD1	1.58622	1.42188e-07	RALB	0.866204	0.000159222	PTCHD1	2.15047	4.52112e-10	GSPT1	1.48383	1.50244e-11
RNF212B	-0.77577	0.00894897	CLVS1	1.30231	1.42188e-07	RNASE2	-0.870909	0.000160854	DAPL1	2.41678	4.58495e-10	OPTN	1.48448	1.54237e-11
MTRNR2L11	-0.917325	0.0092345	LMNTD1	1.40987	1.42522e-07	RAB3C	1.01818	0.000161843	SCN7A	2.09346	4.67055e-10	IGKV3D-20	1.75771	1.54858e-11
MX1	0.659247	0.0092345	ABLIM2	1.44395	1.42522e-07	HELZ2	0.871959	0.000161843	RGS6	1.90465	4.76778e-10	SMTNL1	1.80746	1.60217e-11
PFDN4	-0.696739	0.00939214	METTL24	1.57306	1.46198e-07	PTGS2	0.872577	0.000162948	TDRD1	2.19524	4.92855e-10	NEDD4L	1.56831	1.60568e-11
AGMO	-0.636846	0.00940201	LINC00598	1.32761	1.57993e-07	VPS9D1	0.939703	0.000162948	PHACTR3	2.024	5.02298e-10	RAI14	-2.18779	1.71917e-11
EEFSEC	0.6761	0.00940204	APBB2	1.37547	1.66365e-07	CCRL2	0.952855	0.000162948	POTEG	2.4991	5.43204e-10	SETBP1	1.48472	1.93729e-11
TRAM1L1	-0.734605	0.00967556	TTC7B	1.25044	1.75615e-07	LINC01094	0.925925	0.000164194	ART3	2.2589	5.61898e-10	SEMA5A	-1.82447	1.95473e-11
SCIN	-0.934287	0.00967556	TMEM236	1.94518	1.80315e-07	SLC8A1	0.859789	0.000164194	LINC01426	2.16819	5.75884e-10	PI3	-2.42565	1.96908e-11
KEL	-0.823583	0.00995611	TNNT1	1.43689	1.82882e-07	ACRBP	0.970223	0.000165123	RBM20	2.16285	5.81892e-10	ALDH5A1	1.51278	2.03454e-11
NXT2	-0.677728	0.0100134	IQGAP3	1.81373	2.16465e-07	RCAN2	1.19182	0.000165183	LINC00534	1.97236	6.16918e-10	KNL1	1.55555	2.09655e-11
WNT16	-0.735072	0.0100908	THSD7A	1.42764	2.16558e-07	RPL41	-0.842006	0.000166842	PPFIA3	2.12758	6.44433e-10	SHCBP1	1.87427	2.13281e-11
RPS26	-0.715898	0.0101053	TEX14	1.56941	2.2819e-07	LYN	0.857853	0.000167144	C16orf95	2.08756	7.04258e-10	RSAD2	1.46987	2.13281e-11
VNN2	-0.623796	0.0102223	SOX2-OT	1.25515	2.58163e-07	IGKV1D-13	1.20538	0.000173289	ABCA9	2.46139	7.35662e-10	EPB41	1.45989	2.19375e-11
SLC2A9	0.692544	0.0103368	SLC16A2	1.58657	2.58243e-07	CYP1B1-AS1	0.942732	0.000175753	DIPK2B	1.93435	7.35662e-10	SEC62	1.46937	2.19777e-11
GALNT10	0.659925	0.0104362	TFCP2L1	1.53443	2.6012e-07	SCARF1	0.913802	0.000177441	COL27A1	2.31263	7.3715e-10	PIP4K2A	1.46062	2.21261e-11
LINC01291	0.601878	0.0104585	MIR99AHG	1.2782	2.6012e-07	RPL23	-0.835431	0.000179824	DCST1	2.45018	7.46706e-10	KIF11	1.60566	2.77176e-11
BBOF1	-0.70734	0.0105274	CTXND1	1.70641	2.69132e-07	APOL2	0.864395	0.000179824	TMEM255B	2.09001	7.46706e-10	CDC6	2.08071	2.89363e-11
TROAP	-1.00019	0.0105274	LMOD1	1.60962	2.82792e-07	EEF1B2	-0.849924	0.000179824	HBA1	-2.38264	7.60127e-10	CCDC170	-1.78478	2.92147e-11
CTDSPL	-0.685507	0.0105884	LINC00499	1.57663	2.86873e-07	SELP	0.909761	0.000179824	ARHGAP23	2.18778	7.60202e-10	MTRNR2L12	1.4501	2.94698e-11
SLCO3A1	0.652084	0.0105953	CERS3	1.44691	3.11149e-07	LAP3	0.862263	0.000179824	DNAH10	2.03351	7.73758e-10	RPIA	1.46898	3.64977e-11
RNF152	-0.839631	0.0107592	SYT9	1.43592	3.15091e-07	DACH1	0.854928	0.000182808	KITLG	2.19122	7.88507e-10	IGLC3	1.48407	4.15515e-11
NOD2	0.667741	0.0107592	RPL9	-1.2436	3.15335e-07	MPO	1.1663	0.000182808	ILDR2	2.21202	8.03299e-10	ELOB	1.4827	4.21819e-11
LHFPL2	0.667853	0.0108041	SLC26A7	1.45462	3.16151e-07	HCK	0.852331	0.00019639	TMEM108	2.05368	8.22121e-10	LINC01344	-2.59337	4.53644e-11
SATB2	0.866547	0.0108238	GNA14	1.44021	3.38389e-07	TECPR2	0.85993	0.000196428	SLC1A7	2.28597	8.53117e-10	DNAJA4	1.53292	4.73254e-11
IGLV1-40	-0.815983	0.0108238	EBF4	1.72296	3.4246e-07	TAL1	0.873041	0.000198161	NCF4-AS1	2.27557	8.78503e-10	FKBP1B	2.02927	4.96504e-11
CA6	-0.676151	0.0108585	OSBPL6	1.54598	3.4246e-07	COMMD6	-0.873086	0.000198163	SCG5	2.27276	8.80303e-10	AKR1E2	1.59606	5.07814e-11
POMGNT2	0.76223	0.010903	PARD3	1.25698	3.48746e-07	RNF175	0.875059	0.000199271	TRPM4	2.2135	9.02427e-10	ZMAT2	1.45773	5.12318e-11
PHACTR2	0.649766	0.0110708	ST18	1.33217	3.48746e-07	ETS2	0.866228	0.000204926	SLC9A3	2.1369	9.36429e-10	NFIX	1.52319	5.32721e-11
ITLN1	-0.970741	0.0111407	SCN8A	1.31506	3.54835e-07	SULT1E1	1.26023	0.000213908	SYN3	1.94804	9.83073e-10	SPOCK1	-2.38826	5.61045e-11
TMSB4Y	-1.01432	0.0111407	SMIM1	1.46238	3.54856e-07	PADI4	0.872785	0.000214008	MRC1	2.00334	1.1281e-09	KCNH2	1.88059	5.69151e-11
AR	-0.717396	0.011269	RPL39	-1.23749	3.73793e-07	POLR2K	-0.890313	0.000214052	TMEM72-AS1	2.24219	1.16061e-09	CXCL8	-1.88841	6.17388e-11
ITPR1	0.647241	0.0113406	ARHGAP6	1.26717	3.94432e-07	CC2D2A	0.850228	0.000224958	LINC01949	2.25991	1.20444e-09	MEIS2	-2.13968	6.18462e-11
ADGRB1	-0.851068	0.0114701	OPHN1	1.26725	3.95193e-07	CA4	0.95396	0.00022607	FGD5	2.10481	1.23259e-09	CHPT1	1.44406	6.43511e-11
FAM41C	0.920116	0.0116342	FRK	1.35592	4.04893e-07	GAB2	0.852835	0.00023402	MYO5B	1.89768	1.23259e-09	CASS4	-1.55756	6.88189e-11
KCNIP4	-0.64756	0.0119428	HDAC2-AS2	1.42737	4.23796e-07	TNFSF4	0.884448	0.000251575	FERMT2	2.32781	1.23259e-09	CDS1	-2.75601	7.14267e-11
PRPS1L1	-0.81356	0.0119696	EGR2	1.53692	4.23796e-07	RPL31	-0.821153	0.000264283	CYP46A1	2.3484	1.27787e-09	LINC01579	-2.12719	7.39469e-11
AJAP1	0.709968	0.0124832	LINC02334	1.75502	4.43844e-07	SPARC	0.858194	0.000271966	SLC12A8	2.20418	1.28434e-09	FHDC1	1.75729	7.71464e-11
ANKS1A	0.655926	0.0124877	STAB2	1.60122	4.43881e-07	TUBA1A	0.838604	0.000273245	NTNG1	2.00283	1.36103e-09	LHFPL2	1.47103	7.77118e-11
UTS2	0.708596	0.0125253	PPEF1	1.52792	4.68879e-07	PLIN3	0.866901	0.000273426	GXYLT2	2.1234	1.36103e-09	ANGPT1	-1.71559	8.68796e-11
CD69	-0.638556	0.0125414	LOXHD1	1.30876	4.78593e-07	CAMP	0.955338	0.000273426	ETV5	2.22436	1.36825e-09	RGS16	2.34899	9.03488e-11
COMMD6	-0.646576	0.0125449	LDB2	1.27666	5.1452e-07	ZNF208	-0.86771	0.000279599	COL4A1	2.11661	1.3752e-09	TERF2IP	1.43112	9.52137e-11
LINC02541	-0.947567	0.012579	CRHR2	1.85358	5.18122e-07	MMRN1	0.895101	0.000285693	FMO2	2.67659	1.4106e-09	THSD7A	-2.06861	9.64006e-11
SCGB2B2	0.845251	0.012579	SPARCL1	1.74755	5.18122e-07	ADAP1	0.954692	0.000286478	CRTAC1	2.27297	1.45131e-09	SLC2A4	3.03483	9.81998e-11
LINC02471	0.733405	0.012579	FAM81A	1.351	5.47655e-07	NAP1L3	-0.997944	0.000287142	CDCP1	2.32078	1.45437e-09	HBB	1.40584	1.25115e-10
DTHD1	0.648525	0.0128946	SCARA5	1.39656	5.81245e-07	CHD4	-0.949455	0.000292947	TFCP2L1	2.10239	1.46505e-09	RAB44	-1.7992	1.43125e-10
ADGRV1	-0.671419	0.0128946	DENND2A	1.4516	5.9023e-07	GADD45B	0.856717	0.000292947	ABLIM3	2.39405	1.46871e-09	STMP1	1.43175	1.48482e-10
TTC7A	0.650674	0.013018	OLFML3	1.66978	6.5151e-07	TET2	0.830506	0.000292947	ZNF385D	1.88456	1.58731e-09	CTSB	1.40711	1.4989e-10
CERS5	-0.721879	0.0130785	VLDLR-AS1	1.364	6.67057e-07	IL10RB	0.913006	0.000292974	KCNH1	1.97605	1.61246e-09	E2F1	1.8828	1.54404e-10
CHST15	0.637603	0.0132713	CASR	1.54456	7.32317e-07	GABARAP	0.922135	0.000301466	GFAP	2.74965	1.62786e-09	LINC00544	-2.27646	1.69523e-10
MS4A14	0.64816	0.0133712	LAMB3	1.57341	7.56524e-07	TXNRD3	-0.926091	0.000304852	WNT8B	2.47669	1.77213e-09	NKG7	1.43086	1.72953e-10
LYRM2	-0.644962	0.0133712	ENAH	1.38026	7.58533e-07	NABP1	0.828726	0.000304852	ALPK3	2.04576	1.96499e-09	EFHC2	-1.50268	1.88081e-10
NEDD9	0.636716	0.0134118	FAM53A	1.49549	7.73811e-07	GNG11	0.857422	0.000305771	PAPPA	1.96471	2.06381e-09	MCM4	1.55737	2.01245e-10
COL5A3	-0.765395	0.0136417	MYRIP	1.24435	8.07589e-07	RPS7	-0.824989	0.000306235	LINC01090	1.92533	2.25008e-09	MPO	2.03137	2.01245e-10
TRAPPC12	0.640352	0.0138607	SH2D4B	1.44988	8.21349e-07	MXD3	0.849606	0.000308312	KCNK10	2.03485	2.25008e-09	ELOF1	1.47644	2.01353e-10
CLECL1	-0.658891	0.0138936	ANO5	1.19956	8.80598e-07	ENTPD1	0.841138	0.00031788	FSCN3	2.18375	2.25538e-09	MPZL3	-1.43711	2.48971e-10
CHD5	-0.967729	0.0139318	FAP	1.62486	8.80599e-07	CST7	0.84936	0.00032619	DCT	2.26609	2.30025e-09	RNF123	1.42221	2.5149e-10
CHST11	0.632894	0.0139318	SLC44A3	1.75022	9.33715e-07	CLEC6A	0.978324	0.000334485	COL4A6	2.15851	2.31762e-09	LRRC2	2.10008	2.55079e-10
CHRNB2	0.776979	0.0140203	TP63	1.32015	9.33715e-07	CASP4	0.825137	0.000334485	ARHGAP29	2.01782	2.47729e-09	TIGD3	-2.03783	2.65611e-10
RAPGEF4-AS1	1.09436	0.01415	SRGAP3	1.19597	9.62717e-07	SERPING1	1.03395	0.00034658	ADGRV1	1.89732	2.50722e-09	NUF2	1.73375	2.69441e-10
ETAA1	-0.624968	0.0142419	BCAR3	1.25508	9.79194e-07	ADAM9	0.845578	0.000351459	LAMB3	2.20404	2.52824e-09	PGLYRP1	1.90581	2.78276e-10
PTPN14	-0.672897	0.0142593	GCNT1	-1.1757	9.97408e-07	HINT1	-0.817925	0.000353774	EVC2	1.97362	2.58066e-09	UROD	1.47567	2.92553e-10
RPL31	-0.612895	0.0143383	APCDD1L	1.46715	9.97576e-07	BCL6	0.82851	0.000358076	CHODL	1.93492	2.58682e-09	RMI2	1.6612	2.94244e-10
POF1B	-0.772365	0.01448	ADAM12	1.2318	9.9914e-07	CASP1	0.821869	0.000368663	FRK	1.94098	2.59898e-09	MIIP	1.48768	3.0885e-10
PTPRB	-0.746453	0.0149634	HTR7	1.41968	1.03635e-06	HEXA-AS1	-1.12703	0.000373655	GNG12-AS1	1.91627	2.59949e-09	INHBA	2.66537	3.11777e-10
ZFP37	-0.810961	0.0149875	ZNF704	1.36217	1.03635e-06	CXCL8	0.843248	0.000374887	SOBP	2.11193	2.65135e-09	VAMP5	1.56675	3.13158e-10
MIATNB	0.635713	0.0150034	TMEM150C	1.49781	1.07165e-06	CD3E	-0.813453	0.000379716	LINC01088	1.96314	2.65488e-09	SYCP2L	-2.22834	3.38234e-10
MIR100HG	-0.643885	0.0151	RPL41	-1.18816	1.08529e-06	NUAK1	1.30008	0.000381102	SPOCK1	1.88108	2.66417e-09	CDCA2	1.82637	3.54837e-10
IL18R1	0.63287	0.0153691	HS3ST3A1	1.43301	1.09891e-06	APOL1	0.861607	0.000383156	LINC02068	2.23631	2.87779e-09	KIF4A	1.8302	3.56716e-10
CRTAC1	-0.790202	0.015525	NHSL1	1.26165	1.1107e-06	SAT1	0.818491	0.000383156	ATP8A2	1.85397	2.94507e-09	SAMD4A	1.50612	3.56716e-10
MYOF	0.661329	0.015525	CEBPE	1.21393	1.1109e-06	MPZL3	0.820772	0.000385564	CPB2-AS1	1.97176	3.09979e-09	FSTL4	-2.22555	3.66253e-10
KIR3DX1	0.971736	0.015525	CCDC68	1.55871	1.16723e-06	LMTK2	0.830041	0.000385827	SYT1	1.83222	3.56293e-09	PPP4R4	-2.44871	3.74187e-10
KIR3DL2	0.922073	0.0156065	TEK	1.47704	1.17947e-06	PHF21A	0.818742	0.000385888	XIST	1.73879	3.61243e-09	XAF1	1.40862	3.87339e-10
LAP3	0.630538	0.0157473	LINC02228	1.44897	1.3349e-06	MSRA	0.832515	0.000387405	LINC01226	2.2682	3.6231e-09	PDK4	-1.54571	3.97747e-10
PPDPF	-0.852473	0.0157473	ADGRV1	1.26843	1.3387e-06	TRAFD1	0.82337	0.000392425	LINC01229	2.04269	3.68513e-09	MCM10	1.87999	4.00726e-10
ITPK1	0.631941	0.0157473	LGR6	1.36384	1.61197e-06	LINC02312	0.936016	0.00040072	RAD54L	2.07924	3.80871e-09	IL13RA1	-1.43189	4.02699e-10
ATP8A2	-0.646733	0.0157473	DNAH8	1.34089	1.64998e-06	TSPO	0.825841	0.000424379	ARHGAP20	1.97442	3.86416e-09	ARHGEF37	1.65934	4.11626e-10
RRP1	0.681811	0.0157473	EPSTI1	1.12587	1.6623e-06	VSIG1	-0.827788	0.000424379	ZNF214	2.19806	3.87303e-09	TIMD4	1.96529	4.35766e-10
ZNF343	-0.947574	0.0157473	WHRN	1.42631	1.71194e-06	LRRC6	0.851524	0.000426418	CASC11	2.12371	4.00775e-09	PLEKHG3	-1.43486	4.35766e-10
FBXO24	-1.18496	0.0157473	CRNDE	1.45929	1.7832e-06	HNRNPH2	0.817921	0.000439988	MYLK3	2.08811	4.01037e-09	FAM104B	1.58835	4.47903e-10
IGHV3-20	0.997595	0.0157473	CHRNA7	1.29426	1.7832e-06	TMTC1	0.887521	0.000448144	PTP4A1	1.85422	4.18165e-09	IGKV3-20	1.47571	4.47903e-10
PUDP	0.643146	0.0157473	ALPK2	1.35245	1.79087e-06	F5	0.815632	0.000460921	MIR99AHG	1.81506	4.36121e-09	BUB1B	1.70829	4.5816e-10
IFI44	0.622535	0.0158151	PLXNA4	1.18326	1.79393e-06	SORL1	0.806007	0.000475033	FAM83F	2.15114	4.36121e-09	PSME2	1.42591	4.65426e-10
ARHGAP29	-0.754049	0.01586	NRXN1	1.16988	1.8361e-06	STAB1	0.82544	0.000475527	MOV10L1	2.28349	4.36498e-09	NTNG1	-2.40891	4.65426e-10
NCBP2L	-1.21275	0.0160416	CHRM3	1.20112	1.8361e-06	CRISPLD2	0.845032	0.000483263	ARHGAP44	1.92076	4.7831e-09	PMP22	-2.49014	4.66266e-10
ISCA1	-0.61265	0.0160552	DCAF8L2	1.31794	1.85722e-06	ATP9A	0.873043	0.000515827	KCNC1	1.98741	5.27668e-09	OAS1	1.43142	4.76206e-10
SYTL4	-0.7626	0.0160906	CHN1	1.26016	1.92437e-06	TNFRSF1A	0.813984	0.000521194	LINC01811	1.85195	5.29617e-09	P3H2	-2.45346	4.90546e-10
C1orf21	0.632424	0.0160906	MTCL1	1.4143	1.95391e-06	SNHG8	-0.8383	0.000529328	OLMALINC	1.89157	5.32454e-09	AP2A1	1.38808	4.94623e-10
CMIP	0.628099	0.0160906	TRPV3	1.43616	1.99089e-06	CPQ	0.801462	0.000546564	ABCG8	2.12546	5.73627e-09	KIF14	1.55871	5.09586e-10
KBTBD8	-0.624065	0.0162663	SCD5	1.27333	1.99887e-06	ABHD5	0.802876	0.000553797	RAPGEF4-AS1	2.28604	5.80057e-09	AMPD2	-1.50022	5.25609e-10
MYADM	-0.620117	0.0163625	LINC02210-CRHR1	1.34817	2.01885e-06	FBXL5	0.797841	0.00056985	CREG2	2.31995	5.91883e-09	PROK2	-1.433	5.27203e-10
CCDC122	-0.638719	0.016607	TFF3	1.66301	2.15648e-06	RALGAPA2	0.79735	0.000597854	CYP2C8	2.06809	5.91883e-09	MRC2	1.44557	5.31871e-10
ACSM6	0.874436	0.0166883	FOXP4-AS1	1.6717	2.19252e-06	MME	0.796031	0.000619012	SHC3	2.02685	5.91883e-09	SELENOK	1.40546	5.60363e-10
LINC01948	0.683723	0.0170185	PSD3	1.19564	2.23103e-06	NFIL3	0.80683	0.000664707	SYBU	1.9582	6.21093e-09	DTHD1	1.40201	5.86487e-10
GCNT1	-0.593871	0.0170185	ZMIZ1-AS1	1.38767	2.30637e-06	F2RL1	0.839273	0.000671756	CRYM	2.18278	6.23542e-09	IGLC7	1.87978	6.72547e-10
BIRC3	-0.592729	0.017187	ZFHX3	1.14448	2.38138e-06	IL21R-AS1	-1.16608	0.000681396	SCIN	2.01128	6.506e-09	MINPP1	1.41923	6.91845e-10
RPS16	-0.639567	0.017187	OPRD1	1.40641	2.67315e-06	GPR27	0.856185	0.000707614	CNBD2	2.06609	6.81351e-09	FBXO9	1.36437	7.27544e-10
ANK2	-0.723959	0.017187	CFAP43	1.54782	2.71656e-06	TMEM92	0.951167	0.00070814	DAAM2	2.0353	7.12699e-09	BAG1	1.3598	7.62958e-10
ENTPD1	0.630191	0.017187	RYR3	1.18752	2.8606e-06	GDAP1L1	-1.04672	0.00071303	KL	1.98049	7.1583e-09	DGAT2	-1.49451	7.67085e-10
ZNF438	0.627073	0.017187	MACROD1	1.3892	2.8606e-06	MSRB2	0.826517	0.00071303	ABCC11	2.0703	7.46592e-09	FMN1	-1.45679	8.12845e-10
S100A8	-0.590473	0.0174503	SLC14A1	-1.19707	2.98632e-06	OSCAR	0.864904	0.000716816	SAMD13	2.03496	7.46592e-09	PXDNL	-1.38481	8.25282e-10
ZNRD1ASP	0.626288	0.0175308	POTEG	1.70999	3.02813e-06	AIRE	-0.993325	0.000727033	HCG20	2.29605	7.77178e-09	FOXO4	1.37105	8.27022e-10
DIAPH2-AS1	-0.791548	0.0175308	CHD5	1.40871	3.22735e-06	STAT3	0.791493	0.000727866	LINC02210-CRHR1	1.93973	7.90476e-09	FAXDC2	1.3753	8.33008e-10
TSPAN16	-0.759996	0.017769	DPF3	1.19715	3.6071e-06	PFDN1	0.844625	0.000729695	COL11A2	2.28085	7.90476e-09	NKAIN3	-1.44827	9.50875e-10
SPDYE3	-0.711874	0.0178992	SLC9A2	1.3609	3.61227e-06	IGKV1-6	1.06732	0.000736621	RPS6KA6	2.02101	7.90476e-09	CPNE4	-2.32436	9.72974e-10
LINC00867	-1.26345	0.0178992	MDGA1	1.1186	3.64551e-06	GNA15	0.853761	0.00073746	MYO1H	1.98207	8.02613e-09	CORO2B	-2.73694	9.79534e-10
FLT3	-0.64349	0.018214	DIAPH3	1.18125	3.74631e-06	SMIM24	1.17724	0.000739231	ROPN1	2.27075	8.59496e-09	CHIT1	1.66066	1.04356e-09
EXO1	-0.771492	0.018214	DIPK2B	1.08655	3.76783e-06	TYMP	0.792614	0.000755767	FAM227A	1.98565	8.7682e-09	ZNF521	-2.08647	1.08073e-09
R3HDM4	-0.592436	0.0182621	SFRP4	1.38044	3.78258e-06	FAM102A	-0.777107	0.000757225	ETNK2	2.23706	8.86337e-09	MT2A	1.67569	1.08508e-09
IGLL5	0.656402	0.0184089	DANT2	1.59599	3.78258e-06	RAB32	0.802018	0.000762369	HRH1	1.99098	9.21436e-09	CA3-AS1	1.78201	1.0896e-09
GPRC5C	-0.926456	0.0187534	HEMGN	-1.12664	3.78737e-06	CARNS1	-1.04214	0.000770044	KIF26B	1.82632	9.29555e-09	AP2M1	1.35129	1.0998e-09
NEK6	0.619449	0.0187534	CLNK	1.28386	3.84051e-06	P4HA2	0.845557	0.000770044	PDE6A	1.98964	9.49923e-09	CD177	2.43377	1.119e-09
ESCO2	-0.730951	0.0189445	FBXO36	1.36053	4.03131e-06	GAA	0.811547	0.000771368	ARNTL2	2.00537	9.49923e-09	LINC02384	1.37901	1.20053e-09
AGPAT4	0.621229	0.0192848	COL4A1	1.39612	4.31461e-06	PRKAR2B	0.788084	0.000784285	CCDC81	2.12113	9.71962e-09	KLRF1	-1.44029	1.26006e-09
ARSB	0.615616	0.0193547	CIT	1.25972	4.50522e-06	FAM225A	1.13097	0.000795635	SCN3B	2.09973	9.71962e-09	IGLV2-23	1.58841	1.29499e-09
NORAD	-0.58552	0.0194381	AK7	1.39301	4.52177e-06	WDR49	0.804856	0.000821061	TF	2.25324	1.11309e-08	STK11	1.35587	1.32155e-09
ABO	0.747117	0.0195426	CASC2	1.32908	4.53008e-06	CCNJL	0.803124	0.000850327	B4GALT4-AS1	2.03594	1.11662e-08	IGHV4-31	2.21612	1.49349e-09
HSPA13	-0.596047	0.0197029	NAP1L2	-1.37229	4.64867e-06	GOLGA2	0.836656	0.000855433	TRIQK	1.82777	1.19154e-08	FBXO7	1.3258	1.59077e-09
LRFN3	-0.923839	0.0197029	ADGRG6	1.35835	4.66915e-06	TREML4	0.836945	0.000855433	SPARCL1	2.26957	1.19446e-08	GBP6	1.69296	1.63715e-09
SLC1A2	-0.782802	0.0197029	CYP4F22	1.29123	4.66915e-06	DHRS9	0.7849	0.000855433	CPNE7	2.21139	1.20547e-08	FOXO3	1.32826	1.74553e-09
KCNG1	0.834957	0.0197029	RPL34	-1.13046	4.68271e-06	GRAPL	-0.794255	0.00086245	MAP7D2	1.92118	1.24003e-08	CHSY3	1.89472	1.7813e-09
DSEL	-0.885769	0.0197029	RPL23	-1.12086	4.74809e-06	TLR1	0.776098	0.000894615	DNAJC5B	2.2101	1.25951e-08	LAP3	1.36952	1.79611e-09
ZNF117	-0.583454	0.0197029	TMEM163	1.19709	4.84242e-06	HDC	0.900961	0.000898243	PROX1	2.22494	1.27558e-08	RNASE6	-1.45385	1.82903e-09
RPS21	-0.607035	0.0198196	TRPM4	1.45116	5.13859e-06	GRPEL2	-0.845455	0.000899958	TMEM51-AS1	2.27475	1.27764e-08	RILP	1.37226	1.83344e-09
LILRA4	-0.748281	0.0200544	TMEM51	1.36894	5.73835e-06	GPR141	1.11071	0.000902748	OPRM1	1.87846	1.2813e-08	TAS2R40	-2.5125	1.8346e-09
SPOCD1	-1.14611	0.0200544	DEPTOR	1.25171	5.84806e-06	STX3	0.779241	0.000902748	PHACTR1	1.75889	1.28905e-08	LYL1	1.33939	1.92049e-09
MTSS1	0.609928	0.0204181	SPRED2	1.31395	5.84855e-06	PRR12	-0.840083	0.00090576	PTPRF	2.02085	1.29236e-08	COL17A1	1.70359	1.92856e-09
DENND1A	0.608715	0.0209251	LINC02312	1.20344	5.96152e-06	PDZK1IP1	0.780981	0.00090576	SLC8A1-AS1	1.76104	1.30191e-08	IGLV3-25	1.6617	1.93328e-09
ZNF404	-0.673151	0.0211561	FAM210B	-1.10134	6.02696e-06	BIRC3	-0.753375	0.00090576	NPHP3-AS1	1.9853	1.31417e-08	SEZ6L	-2.27273	1.98511e-09
HAR1A	-0.919982	0.0217441	NPHP1	1.37885	6.161e-06	CACNA1E	0.838098	0.000929788	SLC6A20	2.22856	1.31417e-08	LINC02006	-1.93038	2.14154e-09
LGALS3	-0.588223	0.0217441	PPFIA4	1.32638	6.28781e-06	BCL3	0.841463	0.000931522	EHF	2.12904	1.32279e-08	ESCO2	1.79064	2.15325e-09
SCUBE3	0.662152	0.0221302	TLN2	1.19362	6.54238e-06	NAP1L2	-0.933929	0.000936742	IL19	2.30915	1.32309e-08	ATP5F1E	1.32469	2.23494e-09
PSMG4	0.62845	0.0221555	CASC15	1.13995	6.57925e-06	HAR1A	-1.09151	0.000954238	NTRK1	2.18229	1.33693e-08	FRMD3	1.37477	2.28967e-09
SVIP	-0.588901	0.022237	BOC	1.37385	6.58998e-06	CHST15	0.773182	0.000967837	SEC14L5	2.14478	1.33914e-08	SCN7A	-3.27872	2.33794e-09
LINC02210-CRHR1	-0.727485	0.0225518	STARD13	1.26961	6.6019e-06	ZFP2	-0.92755	0.000973538	LINC01356	2.30669	1.34767e-08	IGLL5	1.43668	2.40669e-09
SEMA3D	-0.797671	0.02301	PFKFB1	1.38623	6.82599e-06	EPHB1	0.773906	0.000973538	APBA1	1.87118	1.35757e-08	IL12RB2	1.44523	2.41075e-09
CCR4	-0.599333	0.02301	C4BPA	1.01302	6.82599e-06	DUSP3	0.789186	0.000973538	TRIM67	2.16896	1.36267e-08	CLEC4C	-2.17428	2.59044e-09
USP51	-0.82763	0.0232469	CD163L1	1.30105	7.20127e-06	TTC7B	0.800426	0.000973538	C3orf70	2.09605	1.3918e-08	TMEM63B	1.37446	2.59044e-09
TIGD4	-0.845291	0.0232469	TANC1	1.20539	7.37344e-06	APOL6	0.771168	0.000973538	ALPK2	1.92467	1.39557e-08	MBNL3	1.31315	2.64924e-09
PAX6	-0.863696	0.0232469	RGS6	1.12839	7.4465e-06	BACE2	0.774786	0.00100764	CHD5	2.01326	1.42141e-08	CCS	1.40894	2.96031e-09
MMP8	-0.70083	0.0232469	RPL7	-1.10508	7.44755e-06	SQOR	0.781128	0.00102172	MAOA	2.04926	1.42306e-08	IGKV1D-33	1.64845	3.2429e-09
SH3RF3	0.638582	0.0232469	FHAD1	1.31367	7.45908e-06	LHFPL2	0.787725	0.00102705	LINC00640	2.24601	1.44517e-08	MELK	1.5682	3.2682e-09
TRIM2	-0.628631	0.0232469	DHFR	-1.08546	7.46477e-06	SLC16A3	0.774256	0.00104948	HBD	-2.17037	1.6017e-08	DPCD	1.42638	3.27361e-09
CEBPE	0.645643	0.0234774	P3H2	1.31705	7.50259e-06	LTBR	0.821881	0.00107711	ARHGEF38	1.83558	1.63386e-08	NCAPG	1.4504	3.3126e-09
CD37	-0.638901	0.0234774	PROX1	1.53851	7.53113e-06	CD300E	0.767362	0.00108558	AK4	1.9715	1.71317e-08	GZMA	1.3287	3.35214e-09
CFAP54	-0.619488	0.0234774	PALMD	1.37117	7.63058e-06	RPS15A	-0.755807	0.00110652	C1R	2.18689	1.73234e-08	MAP2K3	1.31274	3.4737e-09
CAVIN2	-0.583951	0.0234774	FBXO15	1.28894	8.07142e-06	MIR646HG	0.773762	0.00112019	KCNIP4	1.73603	1.75842e-08	DMTN	1.30797	3.6516e-09
EXT1	0.605418	0.0235616	POTEM	1.49171	8.28267e-06	TBC1D14	0.76857	0.00116088	INTU	1.82703	1.76142e-08	MIR100HG	-2.02307	3.78684e-09
MIR645	1.28231	0.0235711	FGFR2	1.10324	8.32043e-06	IFI16	0.762979	0.00116088	LINC02240	1.74491	1.79242e-08	SLC29A1	-1.57341	3.78684e-09
GMDS	0.604263	0.0235711	COL5A2	1.29763	8.63379e-06	LINC00189	0.873075	0.00116088	LINC02211	1.85311	1.91325e-08	CADM1	1.44769	3.79998e-09
PPL	0.723201	0.0238233	TCF7L1	1.25974	8.75013e-06	RBP7	0.828138	0.00117458	EHHADH-AS1	2.2456	1.95925e-08	IGHV6-1	2.04763	3.92028e-09
DOCK2	0.59406	0.024135	LINC01226	1.54712	8.93733e-06	MXD1	0.760975	0.0011866	MYO7A	2.06412	1.9836e-08	HEBP1	1.56867	4.0162e-09
DAPK1	0.598885	0.024135	IQCK	1.25053	9.25418e-06	CALHM6	1.02614	0.00121464	ADCY1	1.89635	1.99107e-08	MME	-1.34125	4.04667e-09
CTNNAL1	-0.667303	0.0241519	CACNA1D	1.09664	9.31462e-06	SERPINE1	1.13574	0.00122371	PTGFRN	1.93018	2.25653e-08	SLC6A9	1.6739	4.0552e-09
SYT9	-0.674814	0.0242102	SATL1	1.27047	9.37101e-06	TGM3	0.953182	0.00123591	KHDRBS3	1.86927	2.32302e-08	NLRP6	-1.48717	4.17436e-09
LPAR3	-0.819887	0.0246433	SUSD5	1.48678	9.518e-06	OASL	0.769011	0.00125103	SGCG	1.98993	2.55055e-08	ARRDC4	-1.4507	4.52853e-09
MRC2	-0.629653	0.0247159	TMEM232	1.13761	9.54514e-06	HAL	0.768832	0.00125103	TEX14	1.9964	2.68658e-08	TOGARAM2	1.5651	5.198e-09
GRK5	0.605557	0.0250348	RPS3A	-1.10197	9.72227e-06	KCNE1	0.775867	0.0012702	INAVA	2.48224	2.76204e-08	CRTAC1	-3.10672	5.5312e-09
TRIP13	-0.795572	0.0251945	MN1	1.7143	9.7411e-06	CARD6	0.789324	0.00127354	CCDC192	1.79167	2.93842e-08	DOHH	1.84673	5.86523e-09
PODN	1.77178	0.0252321	DNAJC5B	1.52957	1.06162e-05	PRKCQ-AS1	-0.73967	0.00127953	NRG4	1.78026	2.95507e-08	DPEP2	-1.5092	5.91075e-09
MSRA	0.605372	0.025236	ITGA1	1.086	1.06162e-05	CEBPB	0.774756	0.00128315	SLC9C1	1.87487	3.1727e-08	CKAP2L	1.89226	5.91075e-09
ZNF765	-0.582298	0.0253106	ARL4A	-1.11654	1.06794e-05	EGF	0.893231	0.00128332	HNF1A	2.13652	3.26703e-08	PLB1	-1.58787	5.98658e-09
STAG3L5P-PVRIG2P-PILRB	0.747	0.0253106	IL31RA	1.37612	1.12058e-05	CEACAM4	0.78815	0.00128332	DMD	1.75708	3.26703e-08	SUGCT	-1.48162	6.19574e-09
IQSEC1	0.592574	0.0255313	SERPINB2	1.27872	1.1384e-05	DTX3L	0.758477	0.00131228	TFPI	2.04966	3.46515e-08	TMEM252	-1.73863	6.54083e-09
CLIC2	-0.618452	0.0255313	DOC2B	1.37348	1.20406e-05	DENND3	0.758058	0.00131373	IGLV10-54	1.85257	3.79646e-08	CCBE1	-2.90506	6.67641e-09
KCNQ1	0.601662	0.0255313	DAGLA	1.36418	1.24481e-05	PHTF1	0.778268	0.00131599	FAM81A	1.80737	4.01845e-08	SLC7A1	1.3682	6.6848e-09
INPP4A	0.590444	0.0256666	SLC29A1	1.07515	1.25187e-05	NKX3-1	0.97188	0.00132671	C4orf50	1.79085	4.2667e-08	C3orf70	-2.72134	6.8016e-09
CD274	0.609648	0.025976	DSC3	1.29059	1.25187e-05	JPT1	0.765066	0.0013628	BAALC-AS1	1.91771	4.42883e-08	IGHV1-3	2.31534	6.98082e-09
STAP2	-0.954895	0.0260531	FGF13	1.08302	1.25187e-05	LINC00926	-0.766425	0.00137545	NUTM1	2.16777	4.42883e-08	CASC15	-1.38258	6.99085e-09
GAS6	0.715166	0.0267206	AR	1.29383	1.25187e-05	ADTRP	-0.776051	0.00142858	TGFB2	2.08869	4.64536e-08	SPATA6	1.28936	8.68099e-09
ELMO1	0.586669	0.0270867	UNC13B	1.21953	1.26827e-05	MAL	-0.763345	0.00143825	PARD6G	2.01122	4.98049e-08	KRT72	-2.04254	9.47834e-09
SFRP4	-0.929733	0.0270867	ARHGAP44	1.21121	1.42294e-05	TENM1	0.76718	0.00143825	CASC15	1.7012	5.25884e-08	TESC	1.29102	9.8015e-09
IL23A	-0.682612	0.0270867	SAMD13	1.30832	1.47637e-05	MFSD14B	0.754595	0.00146093	LINC02345	1.82092	5.3265e-08	NUDT4	1.28347	1.08944e-08
OR2L2	0.779179	0.0270867	LINC02150	1.33459	1.49009e-05	RAB24	0.833849	0.001478	HSPG2	1.79219	5.33577e-08	FAM124B	-1.61239	1.18832e-08
PEAR1	-0.860869	0.0271503	NAP1L3	-1.27373	1.49069e-05	IGKV3D-20	0.879597	0.00156752	PPM1E	1.75118	5.53407e-08	NRG1	-1.47664	1.21093e-08
PXYLP1	0.617261	0.0283718	SYNPO2	1.09558	1.49069e-05	ALOX5	0.748718	0.00161202	C1S	2.07201	5.55981e-08	AKR1C3	-1.58856	1.24657e-08
ZNF268	-0.577341	0.0283718	NCS1	1.3178	1.5265e-05	HCG25	-0.911314	0.001626	CDKL2	2.05684	5.6246e-08	CNR2	-1.38407	1.32137e-08
LINC01504	0.595454	0.0284282	CCR3	1.02412	1.53679e-05	BICDL2	1.39441	0.0016343	ALDH1L2	2.19578	5.71421e-08	DDB1	1.266	1.33358e-08
CARD8-AS1	-0.584819	0.0284282	SPAG16	1.05737	1.555e-05	RNF149	0.744213	0.0016343	CYP4F8	2.28403	5.84304e-08	YIPF6	1.2717	1.52327e-08
FLT4	-0.70685	0.0284282	TTC28	1.07598	1.58206e-05	PLXNC1	0.743096	0.00168586	CUX2	1.80744	5.94373e-08	CSF3R	-1.28369	1.53555e-08
XRCC3	-0.785235	0.0285172	SPTLC3	1.21012	1.61181e-05	RNF24	0.747307	0.00168632	DAB2	1.84811	5.95935e-08	ITGB1-DT	-1.6888	1.62575e-08
GAS6-AS1	1.04647	0.0285172	FSIP1	1.17435	1.61278e-05	IFNGR1	0.743022	0.00168632	CCDC68	2.07417	5.99564e-08	SPC25	2.14517	1.67972e-08
BHLHE41	-0.928743	0.028527	DDR2	1.23532	1.62505e-05	NLRP12	0.750202	0.00169115	GPNMB	1.89124	5.99564e-08	TSPAN15	-2.24641	1.69684e-08
SRPX2	-1.05845	0.0285633	EHHADH-AS1	1.48894	1.62505e-05	SLC12A1	0.742841	0.00169115	FSIP1	1.76636	6.12521e-08	LINC01127	-1.61309	1.75032e-08
ART3	-0.825934	0.0288983	TMEM45A	1.44536	1.67577e-05	SPTA1	0.754464	0.00169118	PTPN21	2.06744	6.50538e-08	MID1	-1.93599	1.93051e-08
ABTB2	0.605375	0.029079	ART3	1.41148	1.71991e-05	ZFY	-0.75461	0.00171974	SMIM24	2.05619	6.51025e-08	NAPA	1.3383	2.1527e-08
RAD54L	-0.995671	0.02911	PM20D1	1.5011	1.71991e-05	RFLNB	0.752318	0.00171974	PDGFRL	1.93132	6.65382e-08	BTF3	1.25122	2.19095e-08
GYPC	-0.558416	0.0293488	STRADB	-1.04848	1.77237e-05	PLEK	0.741735	0.00172999	PTH2R	1.71821	6.67161e-08	ASCC2	1.24842	2.19894e-08
PLK4	-0.684883	0.0295325	SRGAP1	1.20361	1.79548e-05	CYP4F2	0.863545	0.00173038	DOCK6	2.00719	6.69242e-08	NUCB1	1.28053	2.23734e-08
CUX2	-0.615358	0.0295325	SLC39A11	1.04161	1.80597e-05	PTCRA	0.965845	0.00175059	CASC8	1.82331	6.69242e-08	USP12	1.24715	2.24102e-08
PHACTR3	-0.674401	0.029545	SLC26A4	1.23716	1.81774e-05	IGLV3-10	0.941435	0.00178646	MPPED2	1.63879	6.7726e-08	FZD5	1.72049	2.26597e-08
SMAD3	0.584249	0.029545	SHC3	1.31268	1.91389e-05	GPC3	1.00011	0.00180188	SDK1	1.73343	7.05567e-08	TCF3	1.30247	2.45655e-08
COL4A2	-0.746025	0.0295503	KRT8	1.31947	1.96262e-05	LINC01344	0.857343	0.00183317	KCNK13	1.81604	7.53889e-08	SEC14L4	1.82397	2.45655e-08
RYR3	-0.594175	0.0296319	MYO1B	1.12578	2.04481e-05	MS4A6A	0.741562	0.00183609	ZNF462	1.85413	7.53889e-08	CTLA4	1.35356	2.48466e-08
GPM6A	-0.620955	0.0297703	CCNB3	1.24333	2.04923e-05	LINC00989	0.802825	0.00187562	LPAR3	1.73335	7.58545e-08	PPP2R5B	1.31639	2.53583e-08
SCARA5	-0.790847	0.0297703	CATSPERE	1.11908	2.08211e-05	HIF1A	0.740544	0.00187562	MOCS1	2.40483	7.91533e-08	VTI1B	1.29345	2.60128e-08
GALNT2	0.592597	0.0299535	FAM227A	1.26691	2.09827e-05	POR	0.764689	0.00187562	PTPRN2	1.66572	8.35108e-08	SLC9B1	1.33301	2.71858e-08
CABLES1	-0.901139	0.0301669	LRMDA	1.02289	2.15795e-05	CENPK	-0.739174	0.00189275	RAI14	1.87285	8.60225e-08	PTMS	1.528	2.81181e-08
TRAPPC9	0.581266	0.0304511	LINC01146	1.04144	2.16291e-05	RAB27A	0.738807	0.00189605	ADCY6	2.28265	8.60524e-08	IGLV2-14	1.38567	2.84185e-08
SIPA1L1	0.578872	0.0306424	RYR1	1.24827	2.16291e-05	FCRL2	-0.736974	0.00189605	TMPRSS3	2.19693	8.60524e-08	SLC38A5	1.38507	2.91699e-08
FBXO16	-0.731189	0.0306424	ZNF462	1.25612	2.20794e-05	EPHX2	-0.747999	0.00190755	SDC3	1.98865	8.60524e-08	CDH13	-1.29475	3.01297e-08
TTC21A	0.667142	0.0306428	RPL31	-1.0524	2.22663e-05	SIGLEC9	0.756936	0.00191465	FRMD4A	1.64955	8.61677e-08	CCR4	-1.39116	3.02114e-08
ZFP2	-0.670025	0.0306428	GAREM1	1.08842	2.23834e-05	DOCK5	0.735683	0.00192748	GPC3	1.94051	8.86721e-08	IFI6	1.25738	3.04306e-08
ANKRD49	-0.567178	0.0306428	SCN1A-AS1	1.27514	2.25914e-05	FIP1L1	0.859709	0.0019815	OLFML2A	2.11659	9.04489e-08	CALHM6	1.83905	3.14569e-08
BUB1B	-0.690831	0.0307533	SYBU	1.23138	2.25914e-05	PLD1	0.750126	0.00199104	TJP2	1.75021	9.36145e-08	CDIPT	1.27295	3.17245e-08
ARRDC3	-0.553481	0.0307533	IGSF9	1.24151	2.27905e-05	LIPN	0.774269	0.00200366	RYR3	1.68308	9.52847e-08	CA3	1.68543	3.17245e-08
EFCAB10	-0.625207	0.0308292	DSG2	1.4121	2.48461e-05	LAMP2	0.733076	0.00201947	ANKRD34C-AS1	1.73864	1.00592e-07	LINC02312	1.49201	3.20723e-08
NCK2	0.578968	0.0309036	ADCY1	1.21398	2.61344e-05	NDST1	0.762158	0.00201947	STON1-GTF2A1L	1.9192	1.00592e-07	KLHL13	-1.40684	3.25549e-08
WDR25	0.611761	0.0309036	SLC1A7	1.44265	2.61967e-05	GNS	0.73413	0.00202585	MTCL1	1.87373	1.06678e-07	IGLC2	1.25007	3.25806e-08
CDKN1C	0.658143	0.0309148	PLPP7	1.30874	2.61967e-05	EMILIN2	0.744897	0.00203072	APCDD1L	1.9009	1.10946e-07	ABHD5	-1.26006	3.32628e-08
GATA1	-0.606464	0.0309148	GCNT3	1.20425	2.67361e-05	PGLYRP1	0.972556	0.00203754	MID1	1.85585	1.14095e-07	ARG1	1.67232	3.65839e-08
RBM20	-0.665558	0.0309148	WWTR1	1.14138	2.69356e-05	PIK3AP1	0.732011	0.002044	LINC00632	1.92838	1.19551e-07	CNTN4-AS1	-2.02853	4.05801e-08
RGS3	0.587354	0.0309148	LINC01841	1.38862	2.70061e-05	SLC22A15	0.738085	0.002044	EFNA5	1.78757	1.19551e-07	PCBP3	-1.4527	4.1192e-08
TAF7	-0.555237	0.030938	STUM	1.45225	2.70061e-05	IFI35	0.755982	0.00204724	TYRO3	2.20418	1.23441e-07	HPS1	1.23203	4.1197e-08
SCAMP5	-0.75977	0.0310139	LINC01374	1.44072	2.70379e-05	ERI1	0.746228	0.0020653	PTGR1	2.2009	1.23441e-07	IGLV2-8	1.53273	4.27813e-08
AOAH	0.574767	0.0310973	ANKS1B	1.04586	2.77807e-05	IL1RN	0.774109	0.00208383	FAM83A	2.04487	1.24072e-07	ADGRE3	-1.25559	4.42401e-08
CENPE	-0.607129	0.0310973	LINC01122	1.08333	2.80038e-05	UBE2T	-0.952566	0.00208383	LGR6	1.80606	1.26909e-07	GCAT	1.71206	4.48199e-08
TOMM7	-0.571855	0.0310973	CHODL-AS1	1.29465	2.91169e-05	HMOX1	0.774178	0.00211363	CACNB2	1.67915	1.26909e-07	ZNF117	-1.25882	4.93954e-08
WWOX	0.580757	0.0313918	PFDN5	-1.03655	3.00785e-05	STAT5A	0.742788	0.00211871	PTPN20	1.81132	1.26909e-07	XPO7	1.21671	5.0801e-08
DEPDC1	-0.880541	0.0316033	RAI14	1.2738	3.04937e-05	RAB31	0.730949	0.00211871	HFM1	-2.0238	1.27138e-07	UBE2M	1.35223	5.12958e-08
ANKHD1	0.667318	0.0318194	SLIT1	1.1983	3.15518e-05	ATP6V1B2	0.728786	0.00213685	PIWIL2	1.91552	1.32373e-07	MS4A2	-2.07172	5.77527e-08
ADAMTS3	-0.665427	0.0318605	GNAI1	1.08881	3.40857e-05	GNB2	0.739664	0.00214264	KNDC1	1.71105	1.32735e-07	GBP3	1.23396	5.91785e-08
C1QTNF7	0.675534	0.0321318	KDM7A-DT	-1.1396	3.55801e-05	EPHB4	0.82332	0.00215578	OLFML3	2.06212	1.35416e-07	CMPK2	1.23938	5.95133e-08
MSANTD1	0.801025	0.0323158	FAM225B	1.35602	3.56498e-05	IGKV1-5	0.778398	0.00217201	GFRA2	1.81033	1.36759e-07	PTPRS	-1.50004	5.98521e-08
RUNX1	0.570337	0.0332856	ARHGAP22	1.1462	3.57294e-05	WDFY3-AS2	0.858318	0.00218014	PODNL1	2.30102	1.36974e-07	PRF1	1.2242	5.98521e-08
PDZD4	-0.65147	0.0337185	HEPH	1.07213	3.64834e-05	SHISA4	0.860911	0.00218134	MARVELD2	1.89066	1.40873e-07	RBX1	1.24164	6.09006e-08
APBB2	-0.611861	0.033926	A2ML1-AS1	-1.16075	3.72094e-05	PAPSS1	0.727861	0.00218136	ZYG11A	2.03588	1.54049e-07	IFRD2	1.35331	6.46951e-08
CCDC85B	-0.792594	0.0341736	MPP3	1.60523	3.76815e-05	XCL1	-0.896349	0.00218325	LINC02228	1.87555	1.5406e-07	CCR8	-3.07253	6.67062e-08
FKBP1B	-0.841028	0.0344671	MAPK10	1.05931	3.7867e-05	IL31RA	0.99902	0.00219411	P3H2	1.82463	1.56728e-07	COL28A1	-1.98193	6.67062e-08
HECW2	-0.556307	0.0345971	PTGFRN	1.24254	3.81667e-05	CLIC1	0.72764	0.0022045	IGSF10	1.97026	1.58242e-07	TUBB4A	1.64207	6.78705e-08
TTC39A	-0.677123	0.0346672	ADGRE1	0.986389	3.89884e-05	TMCC3	0.733541	0.00222035	MIR34AHG	2.06262	1.58393e-07	CLSPN	1.66643	7.03852e-08
RTCA-AS1	-0.605098	0.0346994	TMEM72-AS1	1.38773	4.14245e-05	KLF1	0.739154	0.00222035	STARD13	1.76442	1.60337e-07	COL4A1	-2.3991	7.13528e-08
FYN	0.567144	0.0347939	LINC01344	1.11533	4.22401e-05	NRBF2	0.733285	0.00222339	HMSD	1.95778	1.62879e-07	STIL	1.23718	7.4622e-08
GPX3	0.613669	0.0347939	LINC01229	1.22284	4.23409e-05	AJAP1	0.778576	0.00225758	COL5A3	1.71982	1.62879e-07	HAL	-1.29662	7.53943e-08
PMEPA1	0.624047	0.0347939	PID1	-1.00685	4.28729e-05	RMRP	-0.702363	0.00229514	PALD1	1.90851	1.62879e-07	MMP25	-1.35309	7.69281e-08
TSPAN18	0.613302	0.0347939	C4orf45	1.259	4.33383e-05	LINC00968	0.774345	0.00231398	MKX	1.87237	1.62879e-07	ACOT7	1.49009	8.5252e-08
GCNT4	-0.562599	0.0347939	LINC01505	1.0141	4.37814e-05	TNFRSF13C	-0.834977	0.00231977	EFCAB6	1.71315	1.68823e-07	ADAM23	-1.39584	8.81058e-08
SLC29A1	0.589269	0.0347939	LINC00484	1.29635	4.44663e-05	EEF1AKMT1	-0.796902	0.00232392	ZNF729	2.0579	1.74076e-07	CDC45	1.84799	9.00566e-08
CD1B	-1.15397	0.0347939	TEAD3	1.42707	4.4786e-05	PTEN	0.722132	0.0023306	AHR	1.66502	1.78427e-07	KCNH8	-1.1719	9.27332e-08
NUDCD3	0.572614	0.0347939	ARHGEF17	1.34724	4.52629e-05	HLA-G	0.742391	0.00233154	APOBEC3B-AS1	1.96904	1.79568e-07	CD300LB	-1.31972	9.36567e-08
PAK3	-0.632877	0.0347961	LINC01426	1.21063	4.53418e-05	GRAP	-0.723839	0.00234697	TTLL9	1.73413	1.81829e-07	EXO1	1.67148	9.36567e-08
RNASE6	-0.569894	0.0347961	DSP	0.951687	4.7263e-05	MEFV	0.732182	0.00234944	RDH10-AS1	2.01491	1.92737e-07	GHITM	1.1961	9.81883e-08
ZNF730	-0.805755	0.0351092	ME3	1.24754	4.75218e-05	LINC01347	0.808142	0.00235842	CYP2E1	1.91942	1.96135e-07	SCO2	1.33069	1.02036e-07
PGBD4	-0.603197	0.0355847	FAM182A	1.25176	4.80433e-05	FCGRT	0.73038	0.00238015	GNA14	1.79295	1.96135e-07	ATP5F1B	1.18976	1.02995e-07
PBX1	-0.577984	0.0357501	COL24A1	1.06395	4.96502e-05	SMPD3	0.722208	0.00238201	THSD7A	1.76112	2.05083e-07	CDC42BPA	1.2442	1.10738e-07
B4GALT6	-0.601733	0.0357701	NRP2	1.16773	5.06851e-05	XPO6	0.721562	0.00239785	PALLD	1.64525	2.10755e-07	RFX2	-1.33535	1.193e-07
CHODL-AS1	0.793107	0.0357701	TRIM9	1.14108	5.13358e-05	ZC3H11A	0.881458	0.00240844	KLHL31	2.05947	2.12668e-07	MYBL2	1.54307	1.193e-07
RAPGEF1	0.568109	0.0357701	LINC02156	1.25988	5.14091e-05	CPPED1	0.721184	0.00240844	MYO16	1.68898	2.20869e-07	CDK18	-2.72038	1.22363e-07
CCDC200	0.588604	0.0357701	VSNL1	1.1929	5.22368e-05	PLSCR4	0.924392	0.00243343	DDR2	1.75091	2.26089e-07	GLB1L3	1.54517	1.22879e-07
HLA-DQA2	-0.573937	0.0357701	PROM1	1.23156	5.28139e-05	RASSF2	0.718657	0.00247719	HS3ST3A1	1.83731	2.26965e-07	SLC26A5	-2.56941	1.23938e-07
MAPKAPK2	0.576906	0.0357701	PLEKHD1	1.53826	5.31407e-05	CNRIP1	0.885359	0.00248677	SLC26A7	1.78827	2.2938e-07	LINC01375	-1.89212	1.24657e-07
IGHV1OR15-1	-0.799435	0.0358792	SERINC2	1.42746	5.60191e-05	JAML	0.717546	0.00252328	DLGAP1	1.62613	2.29381e-07	RNF11	1.17883	1.3532e-07
SLC24A4	0.582468	0.0361441	ZNF521	1.09686	5.69008e-05	FOSL2	0.730512	0.00252348	GLIS3	1.61806	2.30406e-07	MS4A4A	1.39461	1.37481e-07
TTC34	-0.658641	0.0363151	TRIM72	1.71987	5.69266e-05	PTAFR	0.722075	0.00252466	DDAH1	1.83072	2.3447e-07	C5AR2	-1.27296	1.38107e-07
CHSY1	0.569875	0.0367811	ZNF385C	1.31336	5.72813e-05	VWDE	-0.879705	0.0025353	ERICH6B	1.78825	2.38471e-07	WDR45	1.19863	1.38562e-07
ZNF844	-0.555146	0.0370643	ACSM6	1.29996	5.7442e-05	ATP6V0B	0.725361	0.00255701	CERS3	1.78301	2.4377e-07	ABCC4	1.18821	1.38885e-07
OSBPL5	0.591453	0.0370643	SCG5	1.39698	5.74553e-05	AQP10	1.0243	0.00255701	NUPR1	2.15337	2.51025e-07	IGHV1-69	1.97005	1.40638e-07
PRKG1	-0.571292	0.0370643	KCNK10	1.21186	6.00412e-05	ZSWIM6	0.719544	0.00255701	SHROOM4	1.79699	2.51048e-07	IGKV1-33	1.53877	1.41146e-07
COL24A1	-0.588096	0.0370643	FAM114A1	1.14579	6.20772e-05	IFNAR1	0.72021	0.00255701	NLRP9	1.97892	2.54551e-07	IGHV1-18	1.80161	1.41146e-07
RAP1GAP	-0.734443	0.0371272	STYK1	1.09791	6.35777e-05	LINC00664	1.20181	0.00255716	SCD5	1.69289	2.58078e-07	AURKA	1.36247	1.46793e-07
TAS2R40	-0.779769	0.0376773	CDKL2	1.34206	6.43218e-05	TRIM21	0.729645	0.0025588	STPG2	1.64598	2.63834e-07	RNF213	1.17114	1.48661e-07
RAB3C	0.672893	0.0380082	SDK2	1.06512	6.65111e-05	IGF2R	0.716654	0.00258894	MYRIP	1.63404	2.82174e-07	METTL24	-1.85235	1.53782e-07
ZNF28	-0.553216	0.0380082	SGSM1	1.13065	6.65111e-05	MANSC1	0.769879	0.00259456	PM20D1	2.02463	2.87659e-07	IGLV1-51	1.42544	1.53782e-07
MYO5C	-0.622925	0.0381467	SLC8A3	1.2155	6.80181e-05	ARRDC4	0.745119	0.00259752	VEPH1	1.71064	3.08015e-07	KIF18B	2.08934	1.57105e-07
TPTE2	0.681379	0.0381467	GIPC2	1.21884	6.83028e-05	LYZ	0.713575	0.00264992	SGCD	1.6148	3.14222e-07	ACOT11	-1.59943	1.65342e-07
ABCG1	0.573874	0.0384556	ARHGAP20	1.16307	6.84514e-05	FAS	0.71967	0.00264992	ST18	1.66293	3.23407e-07	RANBP10	1.20503	1.7441e-07
MYH11	-0.550676	0.0384556	ZNF98	1.17278	6.86322e-05	LIN7A	0.717542	0.00265273	SIM2	2.0111	3.24528e-07	GUCD1	1.16589	1.75494e-07
ERG	-0.571804	0.0384556	MAMDC2-AS1	1.22766	6.87419e-05	MFN2	0.728451	0.00265273	NKAIN3	1.65317	3.2914e-07	EPHB1	-1.219	1.76381e-07
LINC02432	0.544466	0.0384556	EEF1B2	-1.01367	6.88623e-05	ABHD2	0.716307	0.00266837	PARD3	1.60532	3.33508e-07	LINC00886	-1.40419	1.78056e-07
SHROOM4	-0.647974	0.0384556	APOL4	1.25333	7.13899e-05	ADGRE1	0.713321	0.00266837	FHAD1	1.77932	3.45624e-07	DHCR24	1.48552	1.83993e-07
MIR29B2CHG	0.562875	0.0384556	RASSF8	1.2524	7.14544e-05	DMD	0.804471	0.00267638	ITGA7	2.0364	3.54992e-07	CMTM2	-1.30633	1.87654e-07
ABCC4	-0.546399	0.0384556	TUBB8	1.26811	7.28354e-05	FAAH2	-0.715145	0.00272123	ZNF99	1.88365	3.79252e-07	IGKV4-1	1.23336	1.89873e-07
ZNF83	-0.542995	0.0384556	PLEKHA7	1.01808	7.48584e-05	MAOA	0.979112	0.00272123	TMEM50B	-2.64411	3.80012e-07	ST18	-1.49231	1.90691e-07
DNAJB9	-0.558464	0.0389486	CDCP1	1.41949	7.48584e-05	EFNA5	0.898272	0.00272123	SLC7A11-AS1	1.95455	3.80306e-07	R3HDM4	1.16419	1.94072e-07
TACR1	0.61178	0.0389907	CA12	1.59649	7.56881e-05	MCTP1	0.714086	0.00272123	DNM1	1.76443	3.80927e-07	UBE2L6	1.19375	1.9572e-07
AKR1C3	-0.597948	0.0389907	IQCD	1.27373	7.70523e-05	TBXAS1	0.713445	0.00274198	LINC01344	1.66328	3.9648e-07	CKS2	1.45311	1.98873e-07
DICER1-AS1	0.674938	0.0389907	SAMD4A	1.01326	7.8399e-05	GATA2	0.921005	0.00274198	RFLNA	1.71752	3.9648e-07	BMX	1.26169	2.03275e-07
FAM219A	0.607481	0.0390059	BAHCC1	1.20749	7.90043e-05	HSPA1A	0.729012	0.00282409	METTL24	1.84713	4.02459e-07	NOXA1	-1.73617	2.05526e-07
ZNF445	0.567268	0.0390059	KCTD19	1.46587	8.09272e-05	TNFSF10	0.711543	0.00282409	TCF7L1	1.72957	4.18422e-07	TEK	-2.1039	2.18595e-07
NT5M	-0.649546	0.0391427	POC1A	1.24914	8.11615e-05	RTKN2	-0.710638	0.00282568	NTN1	1.72563	4.32201e-07	IL15	1.18012	2.24606e-07
HELZ2	0.56651	0.0391427	SNHG8	-1.06032	8.13871e-05	TMEM121B	0.925993	0.00282568	VLDLR-AS1	1.71131	4.40006e-07	IPMK	-1.18558	2.37443e-07
MAML3	0.561997	0.0394068	RPS7	-1.00416	8.22307e-05	LINC00937	0.888208	0.00285622	NRG1	1.57786	4.66086e-07	RCL1	1.1982	2.3942e-07
CTDP1	0.570952	0.0394574	CYSLTR2	0.952887	8.2342e-05	CSNK1A1L	0.738258	0.00285826	SPC25	1.90821	4.76654e-07	TMEM40	1.53995	2.41871e-07
TBX19	0.661752	0.0401084	TGFB2	1.36968	8.69086e-05	MS4A3	0.842783	0.00285866	JPH4	2.09966	4.81584e-07	CDH12	-1.15498	2.41871e-07
NCALD	0.559022	0.0404815	FAM20C	1.24433	8.69086e-05	MARCKS	0.720213	0.00289473	PHGDH	1.79241	4.8339e-07	ATF3	1.51233	2.51457e-07
TESC	-0.550199	0.0404815	CACNA1F	1.4791	8.81198e-05	ACVR1C	-0.742053	0.0029125	SH2D4B	1.78214	4.84084e-07	AURKB	2.42156	2.53188e-07
FAHD1	-0.599547	0.0405569	GAD1	1.51981	8.97118e-05	FRMD4B	0.727721	0.00294751	ALX4	2.00866	4.8945e-07	SAMD9L	1.15035	2.57374e-07
PKN2-AS1	0.639585	0.0405569	TDRD12	1.30911	9.08291e-05	TTN-AS1	0.730142	0.0029491	GRAMD2B	2.1365	5.11129e-07	IGKV1-17	1.73635	2.96061e-07
LINC01597	-0.719069	0.0405569	CFAP54	1.02636	9.09984e-05	DIRAS1	-1.24719	0.00295	SAG	1.84918	5.16731e-07	TSTD2	1.18616	2.96061e-07
C12orf57	-0.578418	0.0407148	ANGPT4	1.19682	9.3104e-05	TLN1	0.708531	0.0030438	SLC44A3	2.08751	5.34837e-07	GFOD2	1.21163	2.96383e-07
DTNBP1	0.564053	0.0407148	RPL27	-0.982255	9.3104e-05	SNX10	0.710985	0.00308628	GLYATL1	1.91182	5.34837e-07	ITGA2B	1.2406	2.99669e-07
IL12RB2	0.597829	0.0410809	DMTN	-0.975823	9.39558e-05	IL23A	-0.815872	0.00311167	PLEKHA4	1.8924	5.48236e-07	LINC01374	-2.71037	3.12043e-07
PLCXD1	-0.580608	0.0410809	MOV10L1	1.36989	9.5215e-05	HSPA1B	0.753854	0.00316509	TEX35	1.76202	5.53729e-07	CDKN3	1.58556	3.26639e-07
NFIX	-0.580962	0.0414961	ATP13A4	1.1	9.61574e-05	TNFRSF25	-0.720826	0.00319885	GBP7	1.72625	5.55349e-07	LEPR	1.18171	3.50933e-07
RASSF5	0.557081	0.0414961	CAMP	-1.03106	9.74476e-05	LCN2	0.978936	0.003234	LINC00960	1.91989	5.88655e-07	ISM1	-1.81236	3.53943e-07
CCDC168	-0.685517	0.0416824	NKD1	1.06708	9.75523e-05	MID1	0.887918	0.00327576	FBXO15	1.70821	5.97954e-07	FCGR3B	-1.15019	3.72111e-07
PLXNB1	-0.745758	0.0416958	LRRC2	1.21354	0.000101009	S100A6	0.706136	0.00327576	ZNF19	1.70193	6.03767e-07	IGKV3-15	1.28453	3.73882e-07
PLS3	-0.736209	0.0417797	ZDHHC15	1.04125	0.000105057	ANPEP	0.734228	0.00327576	SORBS1	1.63105	6.24679e-07	NAMPT	-1.15087	3.74302e-07
APCDD1L	0.766296	0.0417797	AK4	1.20907	0.000105487	CEBPE	0.747086	0.00330001	LINC00639	1.55109	6.24679e-07	ACP1	1.1501	3.9102e-07
GSDME	0.639156	0.0418558	SLC4A1	-0.962848	0.000105487	MS4A1	-0.686191	0.00330001	NTN4	1.71433	6.27418e-07	CCNI	1.13637	4.15072e-07
GPNMB	-0.888586	0.0419577	HLA-DQB1	0.940595	0.000106831	RTN1	0.703114	0.00340334	LINC00504	1.63955	6.51245e-07	CENPW	1.96633	4.76881e-07
TLCD2	-0.676938	0.0419577	AOC1	1.22781	0.000107166	LINC01485	1.0542	0.00341695	FAM110B	1.65637	6.62792e-07	CDH1	1.32094	4.77186e-07
CLEC10A	-0.622208	0.0420418	GARNL3	1.07772	0.000109915	FERMT3	0.713323	0.00349024	WNT2B	1.73529	6.63954e-07	CDKN2C	1.42061	4.81761e-07
AHRR	-0.726469	0.0422925	DTHD1	0.950789	0.000112118	APOBEC3A	0.702264	0.00349024	LINC02150	1.79861	6.87621e-07	COL13A1	-1.57428	4.82822e-07
DNAAF1	-0.740056	0.0430506	ACOX2	1.18596	0.000112531	EDAR	-0.721884	0.00350125	RASAL2	1.59349	7.06104e-07	IGKV1-12	1.51648	4.83616e-07
TCEAL1	-0.681044	0.0432277	ENTPD1	0.949727	0.000114403	KLHL4	0.961455	0.00350125	PRKCG	2.02598	7.32409e-07	LINC01800	-1.65126	4.83616e-07
TFF3	0.788422	0.0436385	AMOTL1	1.09613	0.000114762	ABCA13	0.760585	0.00350125	STUM	1.96093	7.86037e-07	POLE2	1.24233	4.92649e-07
DHRS9	0.554042	0.0437828	SYN2	1.07251	0.000115046	SLC25A39	0.697253	0.00350125	CHRM3	1.56454	8.88595e-07	WNK1	1.12633	4.98213e-07
BACH2	0.548147	0.0438692	TNFRSF19	1.18102	0.000117066	CD19	-0.824215	0.00350125	CARMN	2.26299	8.88595e-07	SCARF1	1.22767	5.00021e-07
VTI1A	0.548074	0.0447687	INAVA	1.55441	0.000118701	TRABD2A	-0.685006	0.00350125	SPOCD1	1.71987	9.20922e-07	FURIN	1.14222	5.45482e-07
JAKMIP2	0.56368	0.0453194	ALPK3	1.15392	0.00012005	DIPK2B	0.565498	0.00353792	G2E3-AS1	1.76991	9.39952e-07	CDC25A	1.98064	5.54475e-07
NAT14	-0.99585	0.0453194	ENPP1	1.19523	0.000121234	LINC01857	-1.00456	0.00353792	RNF217-AS1	1.68946	9.43728e-07	SLC7A5	1.26137	5.55919e-07
PDIK1L	-0.550538	0.0453194	PNPLA7	1.06711	0.000121734	LINC02006	0.869437	0.00355775	LINC01340	1.6061	9.57822e-07	TSPAN17	1.181	5.61755e-07
TCF7L2	0.566177	0.0453526	FRMD6	1.12199	0.000122263	TSHZ3	0.721908	0.00356602	HEPH	1.60377	9.71047e-07	CHI3L1	-1.21313	5.82004e-07
KCP	-0.694927	0.0457174	OLMALINC	1.05773	0.000126438	DOC2B	0.986106	0.00356602	LAMA2	1.55188	9.78284e-07	CAMK1D	-1.15507	6.02091e-07
SYNE1	0.544264	0.0457174	PTGFR	1.18225	0.000128323	ESAM	1.0149	0.00356602	TANC1	1.62155	9.92983e-07	NDC80	1.2873	6.11677e-07
ACOX3	0.581864	0.0459669	MIR663AHG	-1.00196	0.000129771	ATRNL1	0.872416	0.00356602	ZNF521	1.61014	1.00596e-06	LINC02446	1.22044	6.27625e-07
MT-CO1	-0.525294	0.0459669	GSPT2	-0.993298	0.000132208	PRTG	-0.974385	0.0035964	HTR7	1.73285	1.05496e-06	AQP1	1.34352	6.36024e-07
MEG3	-1.14146	0.0461426	CRTC3-AS1	1.21115	0.000137424	ZDHHC18	0.703794	0.0035964	GPR161	1.67812	1.06963e-06	MT1E	1.99211	6.40464e-07
ZCCHC10	-0.557326	0.0461492	SPC25	1.23328	0.000137424	CDH2	0.724817	0.00367215	ALDOB	1.82203	1.07132e-06	APOL3	1.13559	6.41317e-07
MIR646HG	0.553189	0.0466512	MPPED2	0.942349	0.000137865	NEDD9	0.696795	0.00368738	GCNT1	-1.86631	1.08453e-06	GDAP1	1.16203	6.41317e-07
PDE4A	-0.623975	0.0470655	FANK1	1.13628	0.000140215	SLC37A3	0.713743	0.00370333	ASTN2	1.53803	1.13744e-06	LINC00963	-1.25007	6.7296e-07
LGR6	0.722061	0.0474825	LGALSL-DT	1.0512	0.000140215	NADK	0.699684	0.00370402	VWF	1.58985	1.13939e-06	ZMIZ1-AS1	-2.21849	6.87483e-07
PDLIM1	0.551327	0.0477227	COL27A1	1.36469	0.000140987	KYNU	0.701209	0.00373414	RASSF8	1.75779	1.14262e-06	LRGUK	-1.46786	6.89298e-07
APCDD1	0.624092	0.0479661	GALNT14	1.05366	0.000145092	GPAT3	0.711675	0.0037514	MAP2	1.61557	1.17393e-06	CD8A	1.13472	7.49919e-07
PRR12	-0.582593	0.0481549	TPT1	-0.944795	0.000146346	RPS18	-0.678024	0.00377404	FRMD5	1.5951	1.19697e-06	PML	1.16994	7.89669e-07
ALDH5A1	-0.547971	0.0482912	APCDD1	1.11334	0.000157124	TCF7	-0.677436	0.00381295	MYO15A	1.9056	1.19697e-06	LINC02427	-1.33559	8.3526e-07
BEND2	-0.611323	0.048304	NEAT1	0.917103	0.000159603	NBEAL2	0.69931	0.00392239	CDC25C	1.81301	1.19697e-06	IGLV3-1	1.28906	8.36364e-07
ATXN1	0.542057	0.0483318	IGHV1-3	1.50525	0.000161374	ZNF534	-0.810649	0.0039537	FER1L5	1.71545	1.21294e-06	GAPT	-1.1498	8.36364e-07
ACSL6	-0.661579	0.048726	IQUB	1.15876	0.000168915	MKRN1	0.689454	0.00399056	TICRR	2.00416	1.22821e-06	RAB11FIP1	-1.13756	8.55831e-07
C2CD6	-0.591387	0.0487744	NTRK1	1.32247	0.000169463	RNF144B	0.693297	0.00402082	ZNF385C	1.8295	1.26403e-06	CADPS	-1.76901	8.61855e-07
TSPAN9	-0.567746	0.0489665	CPEB1	1.05114	0.000169463	ADCY4	0.798787	0.0040226	ANO7	2.01445	1.2981e-06	RGS10	1.11799	9.01349e-07
VASH1	0.600783	0.0490001	MIR503HG	2.71762	0.000169463	ATF6	0.689032	0.00418151	ASIC1	1.99302	1.30037e-06	IGHV3-21	1.46631	9.03775e-07
LRP2BP	-0.59391	0.0491801	SEMA5A	0.96848	0.000169463	TRPS1	0.688501	0.00419612	WHRN	1.75561	1.33977e-06	KIF19	1.77744	9.11447e-07
CXCL6	-0.817971	0.0491801	CCDC113	1.35533	0.000169463	LMTK3	-0.885983	0.00419612	REEP1	1.61305	1.3571e-06	PLEKHF1	1.20236	9.21342e-07
C20orf197	0.573745	0.0491801	LINC01291	0.889732	0.000169463	CPEB4	0.689636	0.00420005	ADGRG6	1.72049	1.39996e-06	NPDC1	1.30144	9.45855e-07
DCAF12	-0.521693	0.0491801	CYP4F12	0.954777	0.000169463	CLEC7A	0.687815	0.00431305	LINC01694	2.04406	1.42703e-06	XCL1	-1.70386	9.91246e-07
PLCB4	-0.596441	0.0491801	KIR3DX1	1.28446	0.000169463	IGHA2	0.815328	0.00435311	PHF24	1.88681	1.42952e-06	FRRS1	-1.24196	9.92745e-07
HEXA-AS1	-0.671832	0.0491865	ASB9	1.21456	0.000169463	THSD7A	0.857937	0.00438525	CFL1	1.49434	1.48789e-06	SULT1E1	-3.66892	1.02452e-06
GLYCTK-AS1	0.65898	0.049522	LRGUK	1.08115	0.000169463	HKDC1	-0.800961	0.00440484	LARGE1	1.52154	1.5312e-06	PRKG2	-1.28159	1.06755e-06
PPARGC1B	0.584358	0.049522	ADGRB1	1.162	0.000169463	FSTL4	0.782861	0.00445258	DOCK3	1.52143	1.61314e-06	FAM174A	-1.19752	1.0693e-06
EIF1B-AS1	0.563145	0.049522	MEG3	1.03543	0.000171067	KIAA2012	0.724267	0.00451113	C1orf167	1.83235	1.65105e-06	SLC44A5	-1.07168	1.0762e-06
INPP5D	0.541282	0.0497731	OTUD7A	0.986195	0.000172565	CCR2	0.684361	0.00452938	TP63	1.61261	1.66592e-06	ADAMTS5	-2.46408	1.09605e-06
			RGS9	1.05442	0.000176672	CSF3R	0.683784	0.00454672	FKBP6	1.87318	1.67147e-06	SPECC1	1.11452	1.09605e-06
			CYP2C8	1.12969	0.000190597	CTSA	0.706239	0.00454672	AXL	1.67474	1.75979e-06	SRRD	1.15421	1.09605e-06
			SCUBE2	1.16328	0.000190706	PACSIN2	0.68799	0.00459894	SYT9	1.67598	1.82423e-06	TNFAIP6	1.13091	1.10508e-06
			RHPN2	1.22934	0.000191307	RGMB	-0.742097	0.00463611	SOX2-OT	1.50514	1.93377e-06	ZNF385D	-1.31284	1.17201e-06
			FAM131B	1.44868	0.000192547	THEMIS2	0.686255	0.00463611	PROSER2	1.88797	1.94551e-06	GNG12-AS1	-1.54199	1.17547e-06
			DNMT3B	1.28345	0.000194076	RPL7	-0.673213	0.00467505	GNAI1	1.54313	1.98083e-06	ARF1	1.10574	1.17547e-06
			KCTD1	1.01271	0.00019606	GNAQ	0.68161	0.00469685	LOXHD1	1.56672	1.98791e-06	NRN1	1.85633	1.23399e-06
			SDC3	1.23313	0.000197935	IRF7	0.699862	0.00475258	GRHL3	2.02547	2.00273e-06	IGKV3D-11	1.38739	1.25775e-06
			PTPN21	1.28118	0.000201328	DPYD	0.679669	0.00479071	PTGES	1.86296	2.00273e-06	UBE2C	1.87822	1.26849e-06
			DNM1	1.11088	0.000201328	PRSS51	0.811768	0.00483689	GIPC2	1.69966	2.00775e-06	CD9	-1.18743	1.2724e-06
			HRK	-0.957622	0.000201373	CLECL1	-0.711867	0.00487025	PCAT7	1.89613	2.10338e-06	HDC	-1.51963	1.27243e-06
			TAS2R40	-1.27521	0.000202314	GCNT4	-0.677724	0.00489006	WNK4	1.83061	2.10338e-06	PPP2R2B	1.12096	1.28899e-06
			LINC02250	1.185	0.000209181	TMEM40	0.831505	0.00490714	SLC12A1	1.44948	2.1379e-06	IL1B	-1.23969	1.29956e-06
			PODN	2.33386	0.000209669	LILRB5	0.881636	0.00497743	SALL2	2.08721	2.16361e-06	PSMF1	1.09539	1.31664e-06
			SLC1A3	1.09056	0.000217194	REPS2	0.683325	0.00497765	C5orf66	1.48854	2.26466e-06	PCTP	1.1155	1.31664e-06
			RGS20	1.15607	0.000217194	PARP14	0.677144	0.00500132	AMOTL1	1.60218	2.36413e-06	REXO2	1.15116	1.31897e-06
			LINC02068	1.28013	0.000222275	LRP2BP	-0.76628	0.00500132	SLCO5A1	-1.80594	2.39621e-06	PLEKHA7	-1.27091	1.36635e-06
			TRPV6	1.43772	0.000222785	APLP2	0.68114	0.00500132	TMEM176B	-1.9437	2.40602e-06	PPM1F	-1.14469	1.36748e-06
			CLCN4	0.954228	0.000224721	NCF4	0.68768	0.00500132	IGFL4	1.69185	2.50642e-06	MAMDC2-AS1	-2.65522	1.41522e-06
			PLOD2	1.08155	0.000225312	GLIPR2	0.680972	0.00500132	MMP19	2.09499	2.51495e-06	MTHFD1L	1.26011	1.41522e-06
			PDE6A	1.14823	0.0002265	TLE3	0.683093	0.00502777	PTPN14	1.55855	2.54627e-06	PAK3	-2.09941	1.42969e-06
			CCDC81	1.25122	0.000230646	TK2	0.704445	0.00506436	FAM171B	1.63135	2.65888e-06	MS4A3	1.38742	1.43555e-06
			FRMD7	1.19926	0.000231756	ATP8B1	-0.71101	0.00508485	SCUBE2	1.69622	2.65888e-06	TBC1D22B	1.12662	1.52595e-06
			SPAG17	1.03751	0.00023441	C1orf105	0.827432	0.0051128	CLVS1	1.51032	2.67866e-06	GRAMD1B	1.13554	1.53276e-06
			KIR3DL2	1.30624	0.000235096	CYTH4	0.676301	0.00523657	DENND2A	1.68292	2.71788e-06	RNASE3	1.69756	1.55639e-06
			OLFML2B	1.43587	0.000236167	HEPH	0.714829	0.00523954	FRMD6	1.6179	2.90812e-06	GLIS3	-1.40929	1.55816e-06
			CPAMD8	1.06061	0.00024181	THBD	0.693702	0.00523954	FBXO16	1.60171	2.95611e-06	CARMIL3	1.90141	1.61507e-06
			IQCH	1.02988	0.000242201	RAPGEF2	0.676873	0.00528048	BCAM	1.86373	2.96828e-06	MTHFD2	1.17005	1.62521e-06
			HIVEP3	0.906244	0.000242201	SLC4A1	0.672421	0.00530411	ADGRB3	1.47439	2.98084e-06	KIF18A	1.22179	1.63443e-06
			UBXN6	-0.920719	0.000243977	AGPAT2	0.7064	0.00533777	KCNB1	1.69432	3.07453e-06	IATPR	-1.17892	1.64353e-06
			PTPRF	1.19837	0.000248597	SLC11A1	0.682384	0.00535029	CD209	1.83696	3.07754e-06	LINC02391	-1.45967	1.64431e-06
			GAS6	1.04974	0.000259624	FURIN	0.680402	0.00535844	ANKRD18B	1.806	3.08156e-06	RAB36	-1.6937	1.65359e-06
			RAPGEF5	1.00701	0.000259624	GUCD1	0.671782	0.00536558	LRGUK	1.5882	3.08578e-06	EIF1	1.08926	1.78171e-06
			ME1	0.994262	0.000264465	ATAD3B	-0.691749	0.00537551	CHN1	1.55285	3.08578e-06	KIT	-1.68924	1.81486e-06
			MAP4K3-DT	1.03016	0.000266484	SV2C	0.702019	0.00544175	ATP2C2	1.67348	3.08578e-06	BATF	1.16593	1.83252e-06
			GLDC	1.19546	0.000267418	NUCB1	0.689072	0.00546827	KIAA2012	1.48144	3.25241e-06	CDYL	1.08313	1.83498e-06
			C3orf70	1.26245	0.000273308	NAT14	-1.18493	0.00546827	NKX3-1	1.63982	3.25241e-06	GTSE1	1.78553	1.84521e-06
			PDE2A	1.21703	0.000277402	UBE2L6	0.681613	0.00547187	DNAH14	1.49371	3.25241e-06	MAPK11	1.55293	1.87106e-06
			TPTE2	1.04363	0.000292478	TOMM7	-0.675554	0.00551064	MTRNR2L12	-1.77934	3.30202e-06	HACD1	1.54072	1.87106e-06
			PTGER3	1.13004	0.000294844	GTDC1	0.673791	0.00556025	LINC00598	1.51767	3.36115e-06	GNA12	1.132	1.8949e-06
			DNAH14	0.951105	0.000296605	AGO4	0.672803	0.0055798	CHL1	1.50882	3.43454e-06	NKX3-1	-1.36399	1.93041e-06
			LEXM	1.12178	0.000298521	TMEM176A	0.63493	0.00558105	CPAMD8	1.59021	3.45116e-06	RELL1	-1.13683	1.93163e-06
			ILDR2	1.2064	0.000299378	SPATA2L	0.754555	0.00558208	ATP7B	1.57686	3.53783e-06	IFI35	1.15677	1.97519e-06
			C3orf20	1.16327	0.000304551	MAP3K7CL	0.675385	0.00558561	ZNF334	1.94468	3.56891e-06	SLAMF8	1.7249	1.97519e-06
			RPS6KA2	0.893482	0.000304551	VNN3	0.675343	0.0056213	LIPH	1.73732	3.89091e-06	EIF5AL1	1.14302	2.04266e-06
			ATP2C2	1.13348	0.000304855	SERPINI2	0.817898	0.00562454	CCDC175	1.70082	3.95574e-06	CTSL	1.23387	2.04879e-06
			KIF5A	1.36777	0.000307307	GATA3	-0.710029	0.00565694	CNTN4	1.46993	4.01564e-06	CPAMD8	-1.38717	2.09095e-06
			DNAH10	1.07126	0.000314085	LILRA2	0.685125	0.00565694	PTGER3	1.66321	4.01934e-06	FOS	-1.1572	2.09262e-06
			PPP2R2B	0.896095	0.00031575	CTSG	1.43876	0.00569379	DIAPH3	1.49507	4.04142e-06	MYL6	1.07209	2.09262e-06
			OPRM1	1.04697	0.000316798	PREX1	0.670172	0.00572343	ZNF98	1.61478	4.14586e-06	LINC00923	-1.69681	2.09262e-06
			PPM1E	0.997428	0.00032142	CTSB	0.668556	0.00572386	SLC12A5	1.76103	4.1715e-06	FBXO6	1.20706	2.16888e-06
			ZNF208	-0.956655	0.000330756	KLF5	0.77369	0.00572386	GORAB-AS1	1.70555	4.2085e-06	CETP	1.27396	2.17915e-06
			NTN4	1.06654	0.000332137	MNDA	0.667743	0.00572386	FRG1-DT	1.5032	4.27768e-06	DCLK2	-2.20105	2.19509e-06
			KIF4A	1.07271	0.000342518	PSMB3	0.677564	0.00577052	HCG17	1.92997	4.42992e-06	NUSAP1	1.56375	2.23728e-06
			INTU	0.99558	0.000377602	SLC49A3	0.770538	0.00577052	PSD3	1.48438	4.57203e-06	IGHV4-39	1.5417	2.24306e-06
			ZNF608	0.963888	0.000378235	ADIPOR1	0.66655	0.00577413	SRPX2	1.88586	4.68637e-06	CR1L	1.12946	2.27439e-06
			CCDC171	0.921247	0.000379468	SLC16A10	-0.675368	0.00581379	MPP2	1.75956	4.75205e-06	FAM20B	1.08763	2.28112e-06
			WNT5B	1.05292	0.000385254	SLC22A4	0.696067	0.00582226	CROCC2	1.80578	4.89589e-06	MMP9	1.26354	2.33448e-06
			LINC00943	1.32019	0.000392324	CRMP1	0.715001	0.00584578	SPRED3	2.04951	4.90869e-06	TGFBI	-1.12481	2.34531e-06
			ALX4	1.30196	0.000392589	ETV6	0.668811	0.00587388	ABHD17C	1.58232	4.94119e-06	SORL1	-1.07616	2.39415e-06
			PRKCG	1.33828	0.000396088	NID2	-0.749744	0.0058926	LTBP1	1.45858	4.94789e-06	MT-ND2	-1.23334	2.45242e-06
			NEXMIF	0.978827	0.000396899	SEPHS2	0.677005	0.00590591	RUFY4	1.64135	5.06318e-06	CSF2RA	-1.14347	2.51545e-06
			MYOCOS	1.19348	0.000397661	SAMD9L	0.666072	0.00590591	UTS2B	1.82074	5.07293e-06	DUSP5	1.21781	2.53712e-06
			KIAA2012	0.9054	0.000406857	PTPRJ	0.667197	0.00591848	ID2-AS1	1.85643	5.07848e-06	PLK4	1.27969	2.54621e-06
			CORO2B	1.09695	0.000406857	PLOD1	0.706115	0.00591848	ALDH7A1	1.6999	5.11662e-06	CHI3L2	1.15891	2.54621e-06
			FBLN2	1.08389	0.000406857	TESPA1	-0.652791	0.00596192	DUXAP8	1.70735	5.16942e-06	TICRR	2.13655	2.5567e-06
			MVB12B	0.915064	0.000408016	CD27-AS1	0.730889	0.00596231	PID1	-1.74502	5.269e-06	BPI	1.8839	2.59395e-06
			IGFL4	1.06408	0.000412755	LEF1-AS1	-0.665041	0.00604009	LINC02250	1.67049	5.29803e-06	TMC5	1.20431	2.85923e-06
			ANO7	1.32656	0.000421189	TENT5C	0.663097	0.00604009	EVC	1.75003	5.70331e-06	CUX2	-2.2836	2.96214e-06
			RIMS2	0.932415	0.000424358	PTGES	0.84104	0.00604009	GJA1	1.75628	5.78255e-06	CENPI	1.32305	2.96375e-06
			SELENBP1	-0.89527	0.000435621	TMEM154	0.664255	0.00605872	SYN2	1.52972	5.80407e-06	CENPM	1.7153	2.98401e-06
			CRYM	1.21568	0.000435621	CCR7	-0.652087	0.00607864	VSNL1	1.60639	5.85992e-06	DSC2	-1.1256	2.99312e-06
			SCGB2B2	1.08228	0.000443609	FBN2	0.708565	0.00607864	TRIM9	1.55502	5.85992e-06	MCOLN2	1.09901	3.0079e-06
			KCNA2	0.972521	0.000444208	KL	0.85303	0.00607864	RPL39	-1.75772	5.88857e-06	MCOLN1	1.12774	3.04541e-06
			G2E3-AS1	1.12362	0.000444543	ATP6V1E2	-0.723696	0.00610202	WWTR1	1.52274	5.94849e-06	IGKV3-11	1.18589	3.07745e-06
			ENTHD1	0.925104	0.000455875	ZNF404	-0.736002	0.00611155	LYPLAL1-DT	1.57146	5.98122e-06	GJC2	1.71223	3.09424e-06
			RHOXF1-AS1	1.17413	0.000461279	CDC45	-0.860219	0.00613559	KCND3	1.53346	6.10943e-06	DDX60	1.05824	3.11083e-06
			SMAD6	1.19452	0.000476595	RPL27	-0.654621	0.006166	FOXP4-AS1	1.89901	6.19677e-06	HAVCR2	1.09044	3.1293e-06
			SLC7A8	1.01506	0.000478167	JMJD6	0.687908	0.00618651	VCAM1	1.59455	6.29117e-06	SPATS2L	1.14126	3.14885e-06
			JPH3	1.11338	0.000479838	QSOX1	0.703628	0.00622688	CERCAM	1.66225	6.29117e-06	WNT7A	-1.47636	3.21815e-06
			SLC26A5	0.847933	0.000479838	CMTM6	0.663342	0.00622688	SGK2	1.91821	6.39373e-06	PARP10	1.08686	3.22007e-06
			HSPA12A	1.06092	0.000492496	LY96	0.678043	0.00626387	APOL4	1.68827	6.81923e-06	PKD1L3	1.20575	3.2331e-06
			C5orf64	1.19843	0.000498956	GLT1D1	0.668127	0.00631995	STARD4-AS1	1.46274	6.91123e-06	TMEM158	1.66517	3.26315e-06
			BRSK1	1.13804	0.000511714	CXCL1	0.822584	0.00632858	IFI27	-1.99499	6.91123e-06	FASLG	1.15096	3.26315e-06
			SULT2B1	1.36025	0.000521241	BTNL8	0.674643	0.0063341	ISLR2	1.65167	7.75585e-06	LARP1B	-1.07999	3.43251e-06
			GRIP1	0.877597	0.000535623	RAB3D	0.678178	0.00636242	ADGRB2	1.72624	7.8749e-06	CYSTM1	1.1179	3.4431e-06
			LHFPL2	0.876265	0.000535623	CCDC9B	0.820068	0.00636938	HELLPAR	1.46533	8.15751e-06	F2R	1.13597	3.47467e-06
			DGKI	0.912599	0.000537797	RNASEH1-AS1	-0.847967	0.00641602	LINC01277	1.63695	8.21432e-06	DCAF11	1.07163	3.66483e-06
			PRSS1	1.34951	0.000538515	ALDH1A2	0.677467	0.00641765	NR4A3	1.69414	8.28955e-06	IL2RA	-1.36608	3.7395e-06
			LRP5	1.04422	0.000541402	IL2RA	-0.691544	0.0064595	ARSJ	1.58127	8.36255e-06	SAXO2	-1.24789	3.84647e-06
			KCND3	0.991979	0.00054291	FGF2	-0.864264	0.00646503	NRP1	1.44549	8.3923e-06	JUND	1.10566	3.9224e-06
			RIMKLA	1.1632	0.000544127	TRPC1	-0.67966	0.00647557	LINC00222	1.74261	8.76925e-06	MCM2	1.28929	4.02922e-06
			B4GALT2	1.26	0.000544127	HSPA5	0.666308	0.00647557	FAM167A	1.72112	8.87205e-06	GDE1	1.06044	4.11605e-06
			TIE1	1.33001	0.000551212	CSMD3	0.797156	0.00655984	CA3	1.51938	8.9459e-06	IGKV3D-15	1.24624	4.14916e-06
			POLR2K	-0.953052	0.00055819	S100A8	0.658386	0.00669644	HSPA12A	1.57464	8.969e-06	TRPC6	-1.10076	4.15588e-06
			SLC2A9	0.894034	0.000575521	LRP6	-0.752005	0.00675258	PLA2G4C	1.54828	9.09969e-06	CASP7	1.08412	4.19875e-06
			ABTB2	0.877631	0.00058163	RPS6	-0.640756	0.00678833	CNKSR3	1.54577	9.12538e-06	RPGRIP1	-1.29226	4.23009e-06
			PDGFRB	1.0539	0.000587017	EGFL7	0.795893	0.00679164	TDRP	1.60284	9.27477e-06	MYADM	-1.31577	4.35726e-06
			MT-ND4	-0.877626	0.000592211	ADAMTSL4	0.739325	0.00682505	LINC00624	1.45689	9.29617e-06	MFN2	1.07033	4.43647e-06
			GNAO1	0.991296	0.000592697	CDKN2D	0.667765	0.00685185	LAMP3	1.59757	9.30959e-06	WBP2	1.07325	4.47076e-06
			IGKV1D-13	1.20197	0.000611785	SLC25A21	0.834609	0.00688863	BEND7	1.53499	9.43372e-06	PDE3A	-1.03359	4.64831e-06
			BNIP3L	-0.86734	0.000613601	NT5DC2	0.767531	0.00689217	CFAP54	1.44883	9.59731e-06	IGHV3-20	2.0856	4.69778e-06
			CAMTA1	0.862466	0.000620722	FOLR2	0.851896	0.00694465	BCAS1	1.51081	9.6022e-06	RHEX	-1.62563	4.72639e-06
			TRIM36	0.995133	0.000622875	CLTCL1	0.735463	0.00694688	LINC00470	1.40647	9.60543e-06	KCTD15	-1.28901	4.75662e-06
			GPR137C	1.07097	0.000639303	SPHK1	0.881184	0.00694688	WNT5B	1.55664	9.73543e-06	IFI27L1	1.4162	4.84845e-06
			TOGARAM2	0.989535	0.000655036	COL4A3	-0.729137	0.00705797	ITGA9-AS1	1.58172	9.73543e-06	COL9A2	-1.47628	4.97057e-06
			PPFIA3	1.03174	0.000670814	LAT2	0.665633	0.0070942	CORO2B	1.58511	9.74442e-06	TBXAS1	-1.0589	5.11065e-06
			BCAS1	0.983715	0.000671256	CD63	0.662644	0.00709793	UPK1B	1.87013	9.83432e-06	GFRA2	-1.9627	5.2427e-06
			HCG20	1.31824	0.000679244	USP44	-0.689905	0.00710601	PNMA2	2.11152	9.99631e-06	C2	1.3858	5.25293e-06
			RUFY4	1.06882	0.000680058	TMEM187	-0.742848	0.00710601	SPTLC3	1.5298	9.99631e-06	RASSF2	-1.04526	5.31428e-06
			FER1L5	1.0637	0.000680058	FBXL16	-0.796816	0.00712129	SPRED2	1.57689	1.03042e-05	CXCL6	-2.7654	5.31428e-06
			FAM83F	1.16743	0.000682819	GAB3	0.65869	0.00712129	DSP	1.33732	1.03729e-05	GALM	1.08372	5.33811e-06
			LINC01608	1.14636	0.000686097	TRPM2	0.718858	0.00717809	GSTM5	2.10244	1.03729e-05	C12orf75	1.08405	5.33811e-06
			TDRD1	1.09691	0.000686097	ITGB5	0.757576	0.00726488	BAHCC1	1.59636	1.0512e-05	SPC24	1.56737	5.38058e-06
			CA3	0.997258	0.00071408	F2R	0.682538	0.00727659	GINS3	1.50586	1.08961e-05	CLEC9A	-1.51459	5.48986e-06
			BTG3-AS1	1.18715	0.000714134	CXCR5	-0.694634	0.00730209	NRXN1	1.40999	1.10491e-05	ORC1	1.50448	5.57334e-06
			PTPRM	0.86408	0.000714695	LTB4R	0.673386	0.00730209	PDE3A	-1.68391	1.11837e-05	ISCU	1.03667	5.82619e-06
			DEUP1	1.08931	0.000720517	ATG9B	-0.9901	0.00730209	CRYZL2P-SEC16B	1.73814	1.11866e-05	MAD2L1	1.24367	5.87468e-06
			LINC01356	1.33046	0.000727266	SNN	0.65692	0.00745303	NAV1	1.54635	1.17423e-05	IKBIP	-1.08453	6.11791e-06
			REEP1	0.974221	0.000730504	CGAS	0.666114	0.00745303	MYLK	1.41326	1.19723e-05	GBP7	1.44462	6.11791e-06
			MYLK3	1.09941	0.000730504	TYMS	-0.763215	0.00745303	USP41	1.65736	1.20821e-05	RHBDD1	1.03089	6.12001e-06
			SERPINC1	1.15007	0.000761245	TMEM176B	0.606653	0.00745449	CASP5	1.38124	1.21764e-05	RAB3IL1	1.44638	6.18775e-06
			EVC	1.14033	0.000763887	ALDH2	0.673401	0.00745449	KLHL4	1.62967	1.22286e-05	MT-ND5	-1.13798	6.25526e-06
			CDH2	0.881796	0.000763887	PRKAR1A	0.651206	0.00751331	HEY1	2.04392	1.22566e-05	BAG6	1.04953	6.3041e-06
			RNF165	0.955546	0.000768532	MAP3K20	0.677071	0.00753561	RGS9	1.49325	1.22566e-05	PSAT1	1.40055	6.37774e-06
			DCT	1.16446	0.000776691	GATM	-0.720132	0.00755911	ERBB3	1.89643	1.24301e-05	CARM1	1.07358	6.37774e-06
			MTHFD1L	0.931669	0.00078533	F11R	0.667458	0.00757437	COL5A2	1.56662	1.27074e-05	ANP32B	1.05717	6.38674e-06
			MYO1H	1.04732	0.000785735	HABP4	-0.671092	0.00760578	ARMH4	1.45368	1.28062e-05	VCAM1	1.69116	6.47062e-06
			MT-ATP6	-0.874996	0.000821539	PLIN4	0.790864	0.00764673	PAX6	1.77877	1.28657e-05	DTNA	-1.50801	6.47937e-06
			TRPC6	0.863462	0.000825441	MUC3A	-0.944992	0.00769533	TECTA	1.54783	1.29106e-05	MIAT	1.05214	6.51257e-06
			PALLD	0.907668	0.000831113	ARL17B	-0.662557	0.00770493	CABLES1	1.6513	1.29106e-05	TRIP13	1.69966	6.57204e-06
			ABCC11	1.12605	0.000832923	RBM38	0.647693	0.00772169	FBXO36	1.56957	1.29494e-05	FPR1	-1.03893	6.67246e-06
			AP3B2	0.981718	0.000836474	ORM2	0.831529	0.00775797	ZFHX3	1.38595	1.31994e-05	APOL6	1.02245	6.7439e-06
			TTLL9	0.973806	0.000839708	ABTB1	0.652595	0.00775797	LINC02312	1.45745	1.37004e-05	ECSIT	1.08024	6.81146e-06
			TRIM67	1.21081	0.000845384	BACH1	0.647534	0.00781539	ENO4	1.67507	1.37004e-05	HELLS	1.12504	6.8557e-06
			SLC13A5	1.26737	0.000856548	MS4A14	0.65919	0.00785845	ENTHD1	1.41006	1.3782e-05	SLITRK5	-2.70685	6.94329e-06
			ZNRF3	0.955925	0.000856548	PGRMC1	0.655111	0.00792107	LINC02365	1.74864	1.38218e-05	LONRF2	-1.68611	6.97356e-06
			MAP1B	1.11851	0.000859498	LINC01597	-0.908136	0.00792107	ASAP3	1.62381	1.38519e-05	PACSIN2	-1.04796	6.97356e-06
			TRMT9B	1.19141	0.000867529	RAP1GAP	-0.78219	0.00793473	PTPRB	1.53653	1.38533e-05	ORM1	1.33427	7.01751e-06
			MAML3	0.835593	0.000879913	RNF157	-0.662076	0.00804928	ANGPT4	1.58396	1.39335e-05	CDC20	1.54505	7.04421e-06
			ZYG11A	1.18758	0.000885207	ATP6V1A	0.647557	0.008072	PMFBP1	1.54912	1.42638e-05	ADAMTS1	-1.76125	7.1835e-06
			DACH1	0.830914	0.00088833	TRANK1	0.645992	0.00809131	EEF1AKMT4-ECE2	2.00288	1.43852e-05	SYT9	-1.35058	7.1835e-06
			WNT3	1.13166	0.000889435	AVPR1A	0.810883	0.00824669	FILIP1	1.46853	1.45156e-05	BASP1	-1.05906	7.32628e-06
			HINT1	-0.866755	0.000903714	PGK1	0.644409	0.0082781	LINC01943	1.58458	1.49538e-05	PARPBP	1.14226	7.49825e-06
			CDON	1.0189	0.000932525	SLC12A9	0.654717	0.00835588	GJB6	2.1442	1.50998e-05	CCNE1	1.68309	7.56635e-06
			CARMIL3	1.27863	0.000939752	LARP4	-0.632439	0.00844536	KCNK5	1.65264	1.54605e-05	TMCC3	-1.06242	7.57918e-06
			LGI2	1.06521	0.000957993	CD79B	-0.690763	0.00847451	HERC5	1.34213	1.54778e-05	PRKAR2B	1.03883	7.70176e-06
			CDK15	0.920627	0.000961976	BPI	1.08929	0.00847451	NRIR	1.40402	1.56649e-05	CMAS	1.06277	7.93197e-06
			C4orf50	0.960957	0.000979133	ADAM8	0.646882	0.00847475	LINC01374	1.74747	1.61287e-05	YBX1	1.01566	7.9956e-06
			KCNAB1	0.856895	0.000986327	MOSPD2	0.648531	0.00852849	IQCH	1.45959	1.63509e-05	GFI1	1.12708	8.06737e-06
			PPM1H	0.900765	0.00098715	ITGA1	0.677725	0.00856661	FAM47E-STBD1	1.60798	1.63865e-05	NEGR1	-1.02273	8.11586e-06
			RPS15A	-0.85832	0.00100112	MICALL2	0.977801	0.00859283	WTIP	1.82669	1.63865e-05	SIGLEC10	-1.1619	8.21428e-06
			BAALC-AS1	1.06472	0.00100944	ABCA3	-0.721375	0.00868531	MAP4K3-DT	1.46698	1.65634e-05	AP2S1	1.06843	8.21782e-06
			HHLA2	1.07543	0.00103552	WDR86-AS1	-0.748165	0.00877498	KCNJ10	1.61171	1.66692e-05	HIVEP3	1.02792	8.40727e-06
			LINC02365	1.20928	0.00103552	GPR108	0.690058	0.00883402	TNFRSF19	1.56407	1.66692e-05	POP7	1.27135	8.72914e-06
			ARNTL2	1.06502	0.00103842	TRAT1	-0.627542	0.00887206	MYO1B	1.43106	1.6858e-05	KLHDC7B	1.55578	9.02969e-06
			FAM41C	1.10006	0.00103988	NSUN7	0.698552	0.00892991	KRT1	-1.72608	1.73722e-05	RUBCNL	-1.06592	9.06435e-06
			CIB2	1.30587	0.00104271	LILRB2	0.652894	0.00892991	IQCK	1.50689	1.73722e-05	JAML	-1.0229	9.07714e-06
			RAB11FIP5	0.956804	0.00106455	FGGY	0.6533	0.008944	ZNF311	2.03435	1.73722e-05	FAM72A	1.70257	9.07714e-06
			JAZF1-AS1	1.04533	0.00107309	FKBP1C	0.687388	0.00902032	PBX1	1.38403	1.75635e-05	PNMA2	2.38067	9.07714e-06
			ADCK1	0.918855	0.00108241	MPZL2	0.688722	0.00905368	EBF4	1.76402	1.75868e-05	BNC2	-1.01247	9.23845e-06
			EPS8	0.891143	0.00108473	MAP7D2	0.709181	0.00905843	GALNT14	1.46067	1.76243e-05	ATRNL1	-1.35546	9.29483e-06
			COL13A1	0.818958	0.00108713	ZNF677	-0.713061	0.00906625	RGMA	1.70991	1.77601e-05	RBBP8	1.06892	9.47404e-06
			ABHD17C	0.993423	0.00109743	PLCXD1	-0.69054	0.00907283	ACOX2	1.58103	1.77728e-05	CACNG8	-1.72603	9.48066e-06
			PACSIN1	1.0683	0.0010979	SNX18	0.641082	0.00910451	RIMKLA	1.64481	1.79329e-05	GGH	1.40009	9.48066e-06
			CDS1	0.990992	0.00110274	LSMEM1	0.6739	0.00912171	PDCD1LG2	1.48482	1.80735e-05	ZER1	1.02209	9.48066e-06
			BAMBI	1.26812	0.00110567	CACNA1I	-0.696815	0.00912171	GNAO1	1.4752	1.85667e-05	SEMA3D	-2.27209	9.50999e-06
			AFAP1L1	1.03815	0.00112697	IVNS1ABP	0.638293	0.0091345	SLC27A2	1.59256	1.85781e-05	CNKSR3	-1.51622	9.59984e-06
			IGHV3-48	1.19278	0.00113209	THRB	0.735397	0.00924359	MERTK	1.44791	1.87597e-05	IL12RB1	1.09044	9.64152e-06
			CASZ1	0.91267	0.00121751	CHODL	0.748233	0.00924903	FBN1	1.39349	1.8777e-05	LINC02541	-2.46343	1.0022e-05
			MYO7B	0.956137	0.0012185	KLC2	-0.750973	0.00926618	MSR1	1.37862	1.8777e-05	PECAM1	-1.02368	1.01117e-05
			COL11A2	1.2652	0.00121888	NARF	0.651678	0.00933156	CA1	-1.68058	1.88573e-05	IDH2	1.05577	1.04249e-05
			TMEM255B	1.0316	0.00124862	CCDC122	-0.670315	0.0094522	BTNL9	1.99977	1.90326e-05	TREML4	-1.27269	1.0433e-05
			HHLA3	1.05334	0.00127737	NRCAM	-0.642918	0.00945339	TOGARAM2	1.47005	1.9246e-05	ATP6V1D	1.03355	1.06523e-05
			S100A8	-0.826958	0.00129411	CYP1B1	0.645722	0.00947367	PKIB	1.49277	1.96978e-05	GID4	1.09114	1.0777e-05
			MYOF	0.844533	0.00130665	ZNF480	-0.682212	0.00957732	EGF	1.45267	1.99191e-05	CIT	1.25786	1.12205e-05
			PLG	1.00759	0.001313	CNN2	0.643925	0.00957732	GPRC5D-AS1	1.62008	2.02933e-05	ENDOD1	1.02632	1.16765e-05
			EGLN3	0.849703	0.00131793	PRKCD	0.646316	0.00982979	FAT2	1.51773	2.15217e-05	PHLPP2	1.03044	1.19439e-05
			MOCS1	1.45911	0.00132936	IGKV2D-30	0.819509	0.00982979	TMEM51	1.55137	2.23066e-05	MMRN1	1.11447	1.19486e-05
			HCG17	1.26417	0.00132936	IQGAP1	0.633306	0.00982979	KIR3DL1	1.57479	2.29609e-05	TBX21	1.07697	1.19548e-05
			AGAP1	0.879777	0.0013369	PSAP	0.63325	0.00982979	PART1	1.76018	2.33175e-05	HAPLN3	1.06224	1.29559e-05
			TTC23	0.974998	0.00138865	DISC1	0.637338	0.00994992	ME3	1.55487	2.37918e-05	EIF5A	1.06613	1.30074e-05
			GLB1L3	0.940343	0.00141462	SLC15A3	0.660561	0.00994992	NEK10	1.42856	2.4069e-05	LTBP1	1.08594	1.31153e-05
			LINC00639	0.836925	0.00141488	FAM114A1	0.76482	0.00994992	SLC12A3	1.59295	2.41306e-05	APOL1	1.07327	1.31153e-05
			MND1	1.00578	0.00142922	HOOK1	-0.640745	0.00994992	PPDPF	-2.14523	2.44716e-05	LUCAT1	-1.02187	1.31153e-05
			SLC6A20	1.23293	0.00144055	BEST1	0.650744	0.00996226	STK31	1.46624	2.44716e-05	SORCS2	-1.79369	1.31743e-05
			HELLPAR	0.885483	0.00144413	SLC2A4	1.29199	0.00997957	MCM10	1.5168	2.46768e-05	NECTIN3	-1.10264	1.31766e-05
			HMGA1P4	-1.23402	0.00144506	LINC00892	-0.852838	0.00997957	CACNA2D3	1.36089	2.46807e-05	EFCAB6	-1.08554	1.32485e-05
			FAM171A1	0.930079	0.00146266	MYO5B	-0.659332	0.00997957	USHBP1	2.39472	2.48456e-05	TPPP3	-1.58688	1.32718e-05
			MYO7A	1.11208	0.00152446	LINC02068	0.947424	0.0100281	HHLA2	1.57006	2.49033e-05	TEC	-1.10176	1.33639e-05
			RUNDC3A	-0.868896	0.00155208	KEL	0.652938	0.0100696	PLEKHH1	1.52265	2.56931e-05	TNFRSF11A	-1.50881	1.4159e-05
			ESYT3	1.20774	0.00155993	PIM3	0.649683	0.010088	NCAPH	1.46716	2.60678e-05	FCGRT	-1.06611	1.4159e-05
			FAM186A	1.0177	0.00156791	RPS24	-0.618255	0.0102765	FAM210B	-1.6191	2.61409e-05	BICC1	-1.30563	1.48329e-05
			ERICH6B	0.998061	0.00156792	LINC01215	-0.628772	0.0104118	CDH2	1.35649	2.61409e-05	SLC43A2	-1.03507	1.50941e-05
			VWF	0.890498	0.00157841	RPS6KA2	0.635279	0.0104118	ACSBG1	1.43468	2.62905e-05	MMP25-AS1	-1.29523	1.5164e-05
			KCNG2	1.00069	0.00157951	RBPJ	0.631031	0.0104469	ANKRD22	1.4322	2.64023e-05	ART3	-1.40088	1.52618e-05
			ABO	0.956365	0.00169387	SRPK1	0.636516	0.0104469	RBMS3	1.4453	2.66072e-05	TOPORS	-1.01712	1.53662e-05
			PTPN20	0.966448	0.00170049	GCSAM	-0.686854	0.0104469	MAP3K19	1.51693	2.67033e-05	WDR17	-1.22503	1.54477e-05
			BFSP1	0.963686	0.00170271	ARHGEF40	0.649536	0.010498	KIR3DL2	1.7254	2.78205e-05	MCEMP1	1.48104	1.5553e-05
			CCR8	-1.23791	0.00170271	IGKV4-1	0.645081	0.010498	ESYT3	1.76602	2.81355e-05	ADGRE2	-1.05423	1.57566e-05
			NOSTRIN	1.09796	0.00171343	WHRN	0.857681	0.0105137	XACT	1.39215	2.83867e-05	ACSL6	1.43707	1.58102e-05
			MT-ND1	-0.823153	0.00179228	LRP1	0.651856	0.0105708	ZNF511-PRAP1	1.5204	2.84679e-05	GADD45A	1.27218	1.64466e-05
			TMEM51-AS1	1.23856	0.00179779	NDEL1	0.632565	0.0106044	GPR179	1.80893	2.93711e-05	LINC00882	-1.57263	1.69199e-05
			FAM83A	1.07813	0.00180817	VCAM1	0.721992	0.0106921	CXXC4	1.53718	2.96463e-05	PARP11	0.994986	1.69325e-05
			NPR3	0.87783	0.00181161	CR1L	0.645986	0.0106921	ANXA10	1.52399	3.00716e-05	CD8B	1.01126	1.73827e-05
			LINC01277	1.03883	0.00181353	PTPRE	0.630434	0.0107084	SLC26A5	1.29419	3.05658e-05	LINC00504	-1.09401	1.75292e-05
			C3	1.09946	0.00183693	SVBP	-1.29011	0.0107434	C2orf50	1.92346	3.08932e-05	MT-ND1	-1.15353	1.77698e-05
			PDLIM1	0.804242	0.00184335	INF2	-0.672752	0.0107436	LANCL1-AS1	1.43539	3.12768e-05	ARG2	1.0451	1.78365e-05
			SYNE1	0.786942	0.00187714	FAM53C	0.650655	0.0107436	SULT2B1	1.79388	3.15596e-05	FCGR2A	-1.00371	1.78365e-05
			FRMD4A	0.825953	0.0018856	VAMP3	0.632136	0.0107584	LINC02217	1.6204	3.21378e-05	HCK	-1.003	1.7955e-05
			COMMD6	-0.854416	0.00188633	ITGB8	0.665835	0.0107709	NHSL1	1.39843	3.35845e-05	TGM3	-1.54399	1.86235e-05
			RANBP17	0.838794	0.0018944	PPP1R12B	0.629665	0.0108164	MTRNR2L6	-1.59326	3.4197e-05	ERMAP	1.08775	1.87637e-05
			ADGRD1	0.910457	0.00190212	MX1	0.625737	0.0108164	DCLK2	1.49952	3.42345e-05	ENPEP	-1.66523	1.87948e-05
			RNF11	-0.807402	0.00194959	ASAH1	0.626394	0.0108753	MATN2	1.43186	3.45562e-05	LIG1	0.991912	1.92684e-05
			TPD52L1	0.969534	0.0019563	EPB42	0.623246	0.0109118	KCNA2	1.40342	3.51232e-05	RTN1	-1.00562	1.92926e-05
			GRB10	0.813768	0.00202317	FTL	0.624708	0.0109542	B3GAT2	1.36105	3.59155e-05	CDCA8	1.53806	2.0132e-05
			CHL1	0.852532	0.00202614	WSB1	0.626798	0.0109717	HSPA12B	1.85412	3.60995e-05	RPS6KA2	-1.00556	2.01702e-05
			PRICKLE1	0.877828	0.00202847	PTTG1IP	0.628423	0.0109717	ZBED9	1.52317	3.83549e-05	IGLV2-18	1.55322	2.02422e-05
			P4HA3	1.26969	0.00204724	SH3PXD2B	0.84523	0.0109717	SGSM1	1.44808	3.83834e-05	TUBA1A	-1.00035	2.03857e-05
			SERPING1	0.956847	0.00205644	CYP7B1	0.644034	0.0110258	FAM53A	1.53949	3.93643e-05	KDF1	-2.37793	2.08129e-05
			RGL1	0.833188	0.00207271	SERPINA1	0.628396	0.0110258	PALMD	1.52919	3.96851e-05	SKP1	0.980603	2.08939e-05
			CCDC80	0.894003	0.00212458	NOP10	0.636614	0.0110749	FAM114A1	1.44858	4.02815e-05	RUFY4	1.46937	2.09696e-05
			PI3	-0.954136	0.00213807	KLHDC8B	0.667026	0.0110749	GBP6	1.42599	4.2169e-05	ZNF66	-1.0278	2.10406e-05
			ELOVL2	1.08075	0.00215608	RHOG	0.635569	0.0110968	SLC1A3	1.44015	4.33912e-05	NHS	-1.08333	2.10631e-05
			SPON1	0.829898	0.00215885	CEACAM3	0.640342	0.0111109	JAKMIP2-AS1	1.53087	4.35932e-05	MEGF6	-1.07679	2.11299e-05
			STON1-GTF2A1L	1.03771	0.0021747	LINC00402	-0.625546	0.0111109	DNMT3B	1.64807	4.36867e-05	COG1	0.99644	2.16422e-05
			AQP1	-1.22625	0.00217493	DAPP1	0.625097	0.0111246	ADCK1	1.37872	4.40973e-05	RAB11B	1.06305	2.16422e-05
			CLCA4-AS1	0.942928	0.00220288	BAZ1A	0.62556	0.0111912	PROS1	1.37188	4.51763e-05	CD8B2	1.09413	2.17521e-05
			L3MBTL4	0.819609	0.00220652	KRT1	0.612347	0.0112016	COL7A1	1.58123	4.51763e-05	TMEM86B	1.27582	2.2401e-05
			MAP3K19	0.96585	0.00224513	PDGFA	0.847336	0.0112016	SERPINC1	1.65815	4.57555e-05	CD1C	-1.36934	2.26513e-05
			RBM15-AS1	0.964632	0.00228129	MKNK2	0.634381	0.0112016	TRAPPC3L	1.63351	4.60072e-05	IMPA2	-1.08275	2.27675e-05
			ZDHHC14	0.816766	0.00232731	LCP1	0.62278	0.0112016	DZIP1L	1.62363	4.73915e-05	KRT73-AS1	-1.91534	2.28782e-05
			JSRP1	-0.908641	0.00234968	TGM2	0.653769	0.0112985	RHPN2	1.57212	4.75743e-05	DNA2	1.04398	2.29942e-05
			CROCC2	1.11869	0.00240406	FUT2	-0.905379	0.0115211	SAMD4A	1.33291	4.7662e-05	NR2F1-AS1	-1.88357	2.32623e-05
			MEG8	1.07764	0.00241533	ECHDC3	0.710957	0.0115253	PLEKHH2	1.45144	4.79238e-05	PSTPIP2	0.981981	2.33136e-05
			PDE4D	0.773538	0.00243118	MVP	0.625995	0.0119749	GPR137C	1.50951	4.80844e-05	FGFBP2	1.00971	2.33782e-05
			MRC1	0.925958	0.0024388	SBF2	0.622302	0.0119918	MTRNR2L8	-1.55971	4.94088e-05	PPM1A	0.965324	2.33985e-05
			RFPL1S	1.03157	0.00245784	FLOT2	0.632915	0.012032	CACNA1F	1.78341	5.03025e-05	KIF4B	2.15654	2.42017e-05
			MYO15A	1.1443	0.00247222	ACOX2	0.786557	0.0120539	PLG	1.50286	5.06997e-05	KIAA0319	-1.15448	2.43172e-05
			STOX1	0.936327	0.00247863	LAMP5	0.853908	0.0120613	DEPTOR	1.43066	5.10807e-05	LGALS2	-1.25506	2.43328e-05
			MATN2	0.906353	0.0024852	YIPF1	0.633006	0.0120695	DMC1	1.59281	5.29244e-05	WDR86-AS1	-1.48493	2.43328e-05
			KLHL29	0.83564	0.00254883	ATP1A1-AS1	-0.637793	0.0121076	TTC23	1.43721	5.29244e-05	ADGRD1	-1.27928	2.45665e-05
			CA6	-0.842089	0.00256653	ZNF517	-0.698993	0.0121478	GARNL3	1.39528	5.33043e-05	C1orf21	0.984238	2.45665e-05
			EPAS1	0.84159	0.00259225	TEK	0.85168	0.0121583	CGREF1	1.79811	5.47789e-05	ABCC6	-1.37362	2.47724e-05
			PIWIL2	1.0298	0.00259346	E2F3	0.627523	0.0122861	MASP2	1.4594	5.52497e-05	CYP1B1	-1.08413	2.48219e-05
			LYPD5	1.19323	0.00263871	AOC1	0.805484	0.0123064	CNTN2	1.60024	5.6239e-05	SMIM24	1.4968	2.50581e-05
			MAP3K15	0.907007	0.00266567	PGAM1	0.635617	0.0124129	PHKA1	1.36012	5.68286e-05	CEP126	-1.18144	2.50581e-05
			RBMS3	0.894189	0.00267518	THBS4	-0.669294	0.0124247	SCGB2B2	1.46491	5.68743e-05	CDCA5	1.85928	2.54804e-05
			SSC5D	1.0033	0.00271584	ATP6V0D1	0.626711	0.0125003	OLFML2B	1.80262	5.7605e-05	CFD	-1.02169	2.65821e-05
			RAB40B	0.966042	0.00273785	RPS6KA1	0.621191	0.0125003	LINC01505	1.2926	5.76863e-05	EPN2	-1.0356	2.66719e-05
			FIP1L1	0.898687	0.00284435	LBR	0.617901	0.0125003	IGF1	1.54844	5.8003e-05	STOML2	1.04557	2.67733e-05
			TBC1D16	0.925739	0.00285062	MS4A4A	0.675426	0.012651	BSPRY	1.57079	5.94411e-05	IGKV1D-12	1.36424	2.67733e-05
			ANKRD20A1	1.00599	0.00291262	SLC2A9	0.65188	0.0127171	MYCBPAP	1.56245	5.94411e-05	EFR3B	-1.26829	2.67864e-05
			PRLR	0.844773	0.00291275	ANGPT1	0.634254	0.0127466	LINC01572	1.32477	5.9549e-05	UBAC1	1.02283	2.75062e-05
			C1S	1.11251	0.00293352	ZNF681	-0.639833	0.0128032	TDRD9	1.38727	5.99464e-05	NATD1	1.01536	2.80838e-05
			CERCAM	0.967306	0.00293352	LRRC25	0.629421	0.0128556	JAKMIP3	1.57366	6.01735e-05	PLCB1	-0.989895	2.83426e-05
			CNKSR3	0.927416	0.00293492	TALDO1	0.616206	0.012947	SERPING1	1.47443	6.01735e-05	ARNTL2	1.40292	2.84867e-05
			APOO	-0.842759	0.00296491	TUBB8	0.848451	0.0129727	NPR3	1.35313	6.02847e-05	RUNDC3A-AS1	1.47878	2.88209e-05
			UTS2B	1.11973	0.00300319	SDHAF3	0.638879	0.0130063	SPON1	1.31258	6.24968e-05	MUC4	-1.51209	2.91158e-05
			XRCC3	-1.06864	0.00311306	MSC-AS1	0.656987	0.0130395	MYH10	1.32297	6.25162e-05	LTC4S	-1.65914	2.96989e-05
			ASAP3	0.993963	0.00311725	TIPIN	-0.645905	0.0130878	DENND2C	1.3585	6.25162e-05	VSTM4	-2.59234	3.07002e-05
			STARD8	0.900552	0.00315001	E2F2	0.616651	0.013124	SYNPO2	1.30732	6.36315e-05	INKA2	-1.10911	3.08631e-05
			FMN1	0.764672	0.00315685	EPDR1	0.733406	0.013266	MSH4	1.35072	6.45255e-05	S100A9	0.950641	3.08675e-05
			RAMP1	1.07901	0.00316688	SVIL	0.61679	0.013266	PDE2A	1.57308	6.5086e-05	MARK3	0.958487	3.12687e-05
			IGHV4-59	0.931005	0.00317143	DDX11	-0.653525	0.0133917	CYP2S1	1.7524	6.58076e-05	PARP9	0.961738	3.17396e-05
			PPP1R9A	0.799434	0.00320739	USP50	-0.692278	0.0134765	SCAT1	1.72249	6.58076e-05	TUBB4B	0.979211	3.21175e-05
			STK31	0.899414	0.00322979	GBE1	0.61745	0.0135103	CEBPA	-1.84055	6.61131e-05	HSPB1	1.66576	3.21601e-05
			FAM167A	1.06206	0.00323324	FRAT2	0.616356	0.0135632	CCDC73	1.30219	6.63631e-05	XKR8	-1.07984	3.30819e-05
			AUTS2	0.761501	0.00325707	ZFYVE16	0.613215	0.0135844	ZRANB2-AS2	1.33181	6.63741e-05	LINC02288	-1.37895	3.30819e-05
			OR2L2	0.941917	0.0032632	LINC00891	-0.685555	0.0136945	GSTK1	1.37984	6.69961e-05	ARHGAP20	-1.85765	3.30819e-05
			RETN	1.29162	0.00335079	TCEA3	-0.66431	0.0138004	IQUB	1.48113	6.75991e-05	C9orf153	1.37777	3.30819e-05
			USP41	0.962556	0.00338955	RHOU	0.624027	0.0138012	EYS	1.27076	6.80117e-05	ST13	0.967738	3.3482e-05
			TESC-AS1	0.974812	0.00343723	IL17RA	0.613676	0.0138012	AGR2	1.76949	6.89389e-05	IGHV5-51	1.50469	3.34909e-05
			SLC1A1	0.990616	0.0034376	S1PR3	0.671067	0.0138012	C3orf20	1.49084	7.00511e-05	PCNA	0.994956	3.4062e-05
			IGHV3-43	1.03585	0.00346121	MAN2A2	0.619773	0.0138012	ATF3	1.4061	7.09242e-05	SH2D4A	-1.04904	3.47254e-05
			ZNF99	0.949074	0.00350109	RPL35	-0.603954	0.0138371	COL17A1	1.41975	7.19044e-05	NRIR	1.1753	3.47619e-05
			LANCL1-AS1	0.872097	0.0035121	INAFM2	0.627216	0.0139463	TPTE2	1.39909	7.24488e-05	MAP1LC3B2	1.05226	3.54902e-05
			IL18R1	0.758482	0.00353238	SLC45A4	0.615664	0.0139463	PEAR1	1.68452	7.45008e-05	ERG	1.5093	3.54902e-05
			SLC12A1	-0.766131	0.00354571	TXN	0.63621	0.0139463	TRPC5	1.3743	7.45008e-05	HYDIN	-1.4352	3.57801e-05
			LINC01857	-1.09986	0.00359259	NT5C2	0.611571	0.0139465	RMRP	-1.52322	7.55479e-05	ZNF697	-1.28357	3.63168e-05
			DCST1	1.13491	0.00359462	GAS5	-0.617766	0.0139689	SLIT1	1.42825	7.63054e-05	GSPT2	0.977615	3.63168e-05
			FKBP8	-0.765721	0.00364045	ST6GALNAC4	0.608049	0.0140797	FANK1	1.44415	7.63294e-05	IRS1	1.11524	3.67347e-05
			TSKS	1.16579	0.00364892	LRRIQ3	-0.676872	0.0141479	RPL41	-1.53803	7.6808e-05	IGLV2-11	1.1863	3.68324e-05
			MUC12	0.935334	0.00373873	BOD1L2	-0.995708	0.0142331	SATL1	1.44014	7.98739e-05	EFCAB2	1.05111	3.73002e-05
			C12orf40	0.850266	0.00374206	MASP2	-0.783513	0.0142541	ACSM6	1.52826	7.98745e-05	DNAJB2	0.967651	3.73952e-05
			RPS18	-0.767569	0.00376359	SNHG7	-0.628302	0.014282	MTRNR2L1	-1.51816	8.00285e-05	GLUL	0.943781	3.7963e-05
			FILIP1	0.857091	0.00378835	TMCC1	0.61056	0.0143489	NCS1	1.48469	8.01279e-05	AR	-1.65579	3.83395e-05
			TBC1D30	0.857555	0.00378835	TDRD9	0.722881	0.0145696	LARP1B	-1.51819	8.06659e-05	DENND1A	0.951061	3.86463e-05
			MEIS2	0.818822	0.00378835	FGR	0.609258	0.0147202	SPTBN2	1.58591	8.07153e-05	MFHAS1	0.975264	4.04108e-05
			VWA5B2	1.16865	0.00379208	SLCO3A1	0.607318	0.014733	ARL4A	-1.56692	8.27175e-05	SPACA6	-1.67093	4.12333e-05
			ANGPTL4	1.10785	0.00379208	AATK	0.632448	0.0147636	PNPLA7	1.35639	8.28597e-05	ZNRF3	-1.16452	4.12333e-05
			RUNDC3B	0.80965	0.00380528	ID3	-0.666907	0.0148374	PRELID2	1.33404	8.35332e-05	PDE9A	-1.1189	4.34456e-05
			ADM2	1.11059	0.00381078	OTOF	0.971592	0.0148374	SLC26A3	1.35241	8.37097e-05	CSMD3	-1.29073	4.34857e-05
			MMEL1	1.17975	0.00382298	TEX41	0.732004	0.0148455	NRN1	1.5811	8.43962e-05	TNFSF11	-2.40751	4.36343e-05
			PDE7B	0.772443	0.00383129	MIR4521	-1.12941	0.0149659	RPH3AL	1.3664	8.46584e-05	ARRDC3	-0.95115	4.40634e-05
			CYP7B1	0.771222	0.00389889	SYTL3	0.616913	0.0150196	CACNG8	1.3856	8.47462e-05	LIX1-AS1	-0.949224	4.52673e-05
			STRIP2	0.942386	0.00390292	RIT1	0.610891	0.0150343	DEPDC1B	1.3926	8.61672e-05	ARSJ	-1.18472	4.54341e-05
			GABRR2	0.896784	0.00391557	MYO1F	0.606108	0.0150343	MLF1	1.52205	8.66273e-05	MICALL2	1.79399	4.56397e-05
			HIP1	0.760342	0.00392234	PIM1	0.604818	0.0150483	STRIP2	1.44556	8.95646e-05	SDSL	1.33231	4.56911e-05
			GMDS	0.753037	0.00392822	ODC1	0.605071	0.0150483	RAPGEF5	1.34161	8.97569e-05	LIMCH1	-1.45959	4.74359e-05
			SRPX2	1.08014	0.00393904	NUDT12	-0.714241	0.0151524	RGL1	1.28839	9.04324e-05	P4HA2	-1.18211	4.89101e-05
			TRIM10	-0.82221	0.00395934	IL9R	-1.18978	0.0152234	ABLIM2	1.39854	9.23971e-05	PIGX	-0.977722	5.02505e-05
			ZRANB2-AS2	0.818169	0.00399921	GLUL	0.603486	0.015244	ATP13A4	1.37658	9.3024e-05	MSMO1	0.98227	5.04604e-05
			PRR5L	0.748944	0.00401726	PLOD2	0.674267	0.0153574	MAB21L3	1.50548	9.43042e-05	STMN1	1.04165	5.10803e-05
			LINC01572	0.801083	0.00405222	ARMC9	0.741901	0.0153859	TMEM63C	1.56071	9.43042e-05	LINC00891	-1.1858	5.12395e-05
			EHF	1.04408	0.00405604	AXIN2	-0.670101	0.0153859	ITGAD	1.44192	9.61627e-05	C4orf19	-1.12883	5.21983e-05
			LIPH	1.00671	0.00407098	SELENBP1	0.598932	0.0153884	THNSL2	1.64664	9.61627e-05	PALD1	-1.68486	5.22472e-05
			KNDC1	0.806803	0.00411367	MT-ND4	-0.595087	0.0154404	LCA5	1.36519	9.73296e-05	YPEL3	0.952789	5.31258e-05
			BMP3	1.03774	0.00417489	LRP10	0.609902	0.0155601	CCDC38	1.51255	9.74343e-05	TREML1	1.06052	5.31258e-05
			HSPG2	0.85171	0.00419532	MMRN2	-0.847051	0.0155601	OR2L2	1.49988	0.000101938	ELL2	0.954745	5.34118e-05
			HEATR9	1.22205	0.0042251	CDC42EP3	0.60592	0.0155958	C4orf45	1.47405	0.000103973	VLDLR	-1.30629	5.37995e-05
			TTC34	0.88189	0.00423254	IDI1	0.639739	0.0156315	ANOS1	1.50565	0.000104736	C9orf40	1.063	5.38989e-05
			EFR3B	0.914189	0.00425142	MT2A	0.649567	0.0156466	LINC00862	1.34724	0.000104945	HHLA2	-1.34528	5.39473e-05
			FRRS1	0.743666	0.0043213	GPR162	0.758607	0.0156552	RET	1.46429	0.000105886	TNFRSF21	-1.11721	5.43245e-05
			TMEM273	0.738938	0.00437113	A2ML1-AS1	0.616486	0.0157418	IFI44L	1.22218	0.00010797	MARCKS	-0.979194	5.56781e-05
			MAST2	0.772095	0.00441177	PSMB8	0.604682	0.0157849	RPL27	-1.50815	0.000109477	E2F7	1.40157	5.59281e-05
			KCNH8	0.745386	0.00444266	ZNF649	-0.65475	0.01584	LRRC20	1.39068	0.000109698	FCGBP	-1.07979	5.6266e-05
			EFCAB8	0.90901	0.00444671	ZNF732	-0.780454	0.015867	BRSK1	1.52508	0.000110478	CCRL2	1.14144	5.65334e-05
			LEKR1	0.810522	0.0044816	LDHA	0.603274	0.0160778	ANO5	1.26143	0.000110478	MNDA	-0.935801	5.6958e-05
			FCGR1B	0.829244	0.00449517	SLC5A10	-0.670578	0.0160778	DCAF8L2	1.38891	0.000110478	NRBF2	-0.96439	5.71354e-05
			GATM	-0.835937	0.00449517	PELI2	0.600674	0.0160948	MKRN3	1.3425	0.000112498	RGS6	1.04183	5.71737e-05
			EHHADH	0.900379	0.00450518	LINC02193	0.684136	0.016143	EHHADH	1.3863	0.000112723	APOBEC3C	1.23946	5.73325e-05
			GALNT10	0.74317	0.00453958	OSBPL10	-0.599085	0.0161437	MTRNR2L10	-1.48805	0.000113042	PKIA-AS1	-1.14448	5.86378e-05
			P2RY2	0.789913	0.00454606	PKIA	-0.602707	0.0162599	ST3GAL6-AS1	1.72116	0.00011539	LINC01781	-1.65921	5.97733e-05
			GRHL3	1.23374	0.00462739	C19orf38	0.619283	0.016328	LEKR1	1.29895	0.000120906	DYNC2H1	-0.998086	6.05053e-05
			LRRC9	0.973781	0.00462878	CFP	0.609485	0.0163629	RPS3A	-1.50756	0.000122299	CUEDC1	-1.0977	6.07919e-05
			ANKRD6	0.781627	0.00462901	SERF1B	-0.641699	0.0164037	GRB14	1.2859	0.000124005	FAM83D	1.43522	6.13401e-05
			PGF	1.38197	0.00464998	GBA	0.647917	0.016478	CHODL-AS1	1.46992	0.00012472	ADD2	1.03855	6.15239e-05
			LINC00624	0.809735	0.00465461	RSL24D1	-0.597907	0.0164787	SLC44A5	1.29048	0.000125775	IGHV3-23	1.15696	6.15803e-05
			RPL21	-0.767084	0.00465764	ATG3	0.601695	0.0165259	RNF103-CHMP3	1.28265	0.000126582	PYCR1	1.85521	6.26953e-05
			TCL6	0.883105	0.00469076	TNFRSF13B	-0.711121	0.0165368	SEC14L4	1.38365	0.000129877	RETREG2	0.932279	6.34618e-05
			PHEX	0.835432	0.00469095	GUCY1B1	0.655952	0.0166272	TSBP1-AS1	1.36966	0.000130207	FAM111B	1.03015	6.4092e-05
			PHLDB1	0.913254	0.00477283	DERL3	0.826258	0.0166579	ZNF728	1.52633	0.000130207	SLC47A1	-1.65648	6.41052e-05
			ZNF525	-0.76514	0.00482776	GVQW3	-0.641046	0.0166913	MMEL1	1.69114	0.00013069	GNG11	0.999476	6.49915e-05
			PFDN4	-0.829122	0.00482834	TTC26	0.664636	0.0168344	CD37	-1.61153	0.000133363	GID8	0.945768	6.49915e-05
			LRRC20	0.883606	0.00484032	UBXN2B	0.599921	0.0168664	BFSP1	1.38896	0.000135319	PCLAF	1.30422	6.49915e-05
			LPAR1	0.742945	0.00488051	ACVR2B	-0.607286	0.0169865	ZMIZ1-AS1	1.42584	0.000139186	IGKV2-28	1.24192	6.56687e-05
			SCAMP5	0.95346	0.00488502	UNC45B	0.82749	0.0169871	PPIL6	1.42809	0.000143002	SULF2	-0.967281	6.5693e-05
			ATP7B	0.861726	0.00488502	FBXL13	0.607309	0.0169923	CD177	1.72598	0.000147941	PPP1R3B	-0.954285	6.62058e-05
			PDE1B	0.829575	0.00488502	CES1	0.682323	0.0170094	TNFSF11	1.50084	0.000149802	NAALADL2	-0.912793	6.70433e-05
			LINC00571	0.923758	0.00496302	LEF1	-0.581865	0.0170283	MACROD2	1.22492	0.000150276	BEGAIN	-1.71182	6.80425e-05
			CDKN2B-AS1	0.783083	0.00503513	MIR4435-2HG	0.603206	0.0170406	TMEM217	1.45625	0.000151509	ADGRB1	-2.04305	6.83717e-05
			MTSS1	0.733369	0.00504864	CORO7	-0.82307	0.0171258	TSHR	1.41727	0.000160758	CNMD	-1.34306	6.8842e-05
			MSC-AS1	0.771934	0.00505208	TMEM120B	-0.612637	0.0171414	FAM160A1	1.26261	0.000160758	SLC7A8	-1.38918	6.95028e-05
			PRSS2	0.933787	0.00514673	ATF3	0.730242	0.0171572	LY86-AS1	1.27383	0.000164028	PTGER3	-1.09245	6.95028e-05
			IGHG1	0.772071	0.00520658	ATXN1	0.595463	0.0172205	AFAP1L2	1.33579	0.000165609	IRGM	-1.11208	6.98495e-05
			RNFT2	0.879872	0.00521049	PBX4	-0.66196	0.0172305	PDZD7	1.58486	0.000167105	HSDL2	-0.977441	7.14374e-05
			MICA	-0.930313	0.00522345	TST	0.634522	0.0172345	LINC01252	1.47622	0.000171806	SYT1	-1.32578	7.14374e-05
			PPIL6	0.916112	0.00529904	MBOAT7	0.611531	0.0172345	PODN	2.63456	0.000171916	REELD1	-1.92251	7.19175e-05
			EPGN	1.11008	0.00529948	JAK3	0.603	0.0177308	ZNF676	1.43311	0.00017271	VNN3	-0.978941	7.19175e-05
			JUP	0.789263	0.00535813	ZNF239	-0.651506	0.017745	OLFM1	1.44002	0.000174367	EZH2	0.980813	7.30119e-05
			ARSJ	0.901101	0.00536823	CAP1	0.592829	0.0178797	RNF152	1.42499	0.000176686	ICAM3	-0.948666	7.3086e-05
			ZNF396	-0.826884	0.00537305	DMXL2	0.593446	0.0179663	WDFY3-AS2	1.32698	0.000178563	MAP2K7	1.02345	7.36151e-05
			PHACTR2	0.726752	0.0054018	HAUS1	-0.627145	0.0180253	PACSIN1	1.43622	0.000178929	OLFM1	-1.7983	7.42088e-05
			CFAP161	0.83394	0.00540325	NHS	0.615699	0.0180918	ATP9A	1.25476	0.00018078	CLMN	-0.998602	7.45026e-05
			CLTCL1	0.805534	0.00541874	P2RY2	0.632398	0.0181993	DNAAF1	1.48475	0.000181664	LINC00484	1.58433	7.63867e-05
			ITGA11	0.829237	0.00547572	ZNFX1	0.594238	0.0183708	AKAP6	1.24217	0.000183392	TPM1	0.980827	7.76092e-05
			DZANK1	0.852939	0.00548935	ACSL3	0.595244	0.0185936	RPL9	-1.46442	0.00018553	WDR76	0.991454	7.86103e-05
			ETV5	1.00558	0.00551336	LINC00861	-0.57725	0.0187345	IQCD	1.46506	0.000186047	TPGS2	0.929717	7.88954e-05
			PRKCE	0.727558	0.00552763	ATP6V1C1	0.595544	0.0187573	MAP3K15	1.33326	0.000186818	ADCY10	-1.19982	7.89782e-05
			USHBP1	1.57909	0.00553093	NMI	0.596019	0.0187739	SLC28A3	1.65669	0.000189398	RIDA	1.16362	7.90532e-05
			RBPMS	0.760731	0.00553093	BAMBI	1.00512	0.0189875	CLIC5	1.25814	0.00020932	MEG8	-1.83714	7.94244e-05
			COL7A1	0.949517	0.00553943	PRMT5-AS1	0.907565	0.0189875	SYN1	1.56334	0.000209431	DSCAS	-1.75699	7.96733e-05
			LILRA4	-0.890402	0.00553943	UPP1	0.599909	0.0189875	IGF2BP3	1.23472	0.000231552	MT-CYB	-1.01	7.96864e-05
			BSN	0.858844	0.00553943	UBE2D1	0.592034	0.0190363	LEXM	1.3902	0.000232164	TRPC1	-0.962819	8.02973e-05
			FBXL2	0.814135	0.00554352	IMPDH1	0.599242	0.0190643	FAM131B	1.6455	0.000234539	ZBTB18	-0.939777	8.24961e-05
			ARSB	0.72751	0.00558395	ARPC5	0.587884	0.0190697	CTTNBP2NL	1.28265	0.000235538	LDLR	1.08376	8.28059e-05
			ANKRD33B	0.756835	0.00559907	SNCA	0.585093	0.0190697	ITGA11	1.2886	0.000237701	MUSK	-1.36195	8.32299e-05
			FAT1	0.831515	0.00564615	LILRB4	0.658398	0.0191106	PPP1R42	1.33326	0.000239117	TRAPPC5	1.02265	8.36234e-05
			SERPINE1	1.04527	0.00567473	GAPDH	0.589936	0.0191155	PAK3	1.38114	0.000239441	AP2B1	0.91535	8.37566e-05
			KIF19	0.938748	0.00571513	ATG2A	0.626388	0.019479	GOLGA8G	1.67626	0.000242601	DUSP6	-0.951858	8.38497e-05
			TEC	0.725573	0.00574348	MT-ATP6	-0.592887	0.0194856	EFCAB8	1.35005	0.000244839	SPRED1	-0.977495	8.41149e-05
			EEF1A1	-0.733149	0.00577275	MECR	-0.646109	0.0195525	WNT3	1.4614	0.00024729	DYNLL1	0.93687	8.45144e-05
			CTIF	0.767819	0.00578307	CD300A	0.590462	0.0196094	EDNRB	1.48001	0.00024945	TMEM154	-0.919485	8.47852e-05
			JAM2	0.883695	0.00578307	MTMR3	0.590468	0.0197375	ATAD3B	-1.4906	0.000250905	HDAC2-AS2	-1.44039	8.55287e-05
			SIM2	1.07248	0.00578307	MKNK1	0.600362	0.0197375	BCAR3	1.25522	0.000253554	IGKV2D-30	1.34718	8.57903e-05
			TDRD9	0.836012	0.00581573	CORIN	0.606225	0.0199153	CMYA5	1.35094	0.000254299	SRGAP3	-1.11043	8.57903e-05
			MSANTD1	0.992595	0.00585794	FAM126B	0.59144	0.0199153	LRRC9	1.40929	0.000254299	KATNBL1	-0.934758	8.6438e-05
			NOD1	0.736032	0.0059215	LINC01550	-0.576892	0.0199153	MND1	1.35811	0.000257629	RASAL2	-0.986055	8.67157e-05
			GOLIM4	0.738059	0.00593533	LARP1B	-0.573512	0.0199372	RXYLT1-AS1	1.64503	0.000258375	OST4	0.923856	8.72666e-05
			FBN1	0.774342	0.0059993	LINC01291	0.534793	0.0199884	AGAP1	1.24401	0.00025855	TMEM45B	-1.07755	8.78833e-05
			TOMM7	-0.757753	0.00602057	EID2B	-0.695843	0.020224	ASAP2	1.23154	0.00026079	DAPK2	-0.943443	8.87725e-05
			MYO6	0.770006	0.00602057	PTRH1	-0.940823	0.020224	CD109	1.30234	0.000261911	KCNK5	1.43641	8.94812e-05
			PARD6G	1.02282	0.00607618	ZFAND3	0.585542	0.020224	ZMYND12	1.51076	0.000268286	PLCB4	-1.13864	9.02056e-05
			FRMPD3	0.973454	0.00610453	ARL17A	-0.605063	0.020251	PPFIBP1	1.24476	0.000268922	C4orf50	1.10707	9.13215e-05
			GPR161	0.857116	0.00610667	PRDX5	0.593087	0.020251	DANT2	1.58726	0.000271924	FAAH	-1.23131	9.18449e-05
			ARHGAP10	0.723935	0.00620529	NR6A1	0.620973	0.0202604	M1AP	1.27929	0.000273563	SLC1A2	-1.84844	9.1911e-05
			TMPRSS3	1.20634	0.00629863	LDLRAP1	-0.58189	0.0203461	DEUP1	1.38208	0.000274691	GPR162	-1.59216	9.26829e-05
			C1orf21	0.725129	0.00632195	CCR4	-0.590453	0.0203621	EDARADD	1.21736	0.000276826	C16orf74	-1.05951	9.44499e-05
			SCIN	0.891021	0.00632195	TYROBP	0.588177	0.0204443	FOXRED2	1.51255	0.000278426	TMPRSS3	1.79109	9.60421e-05
			FLT1	0.84854	0.00633549	EEF1A1	-0.567936	0.0204443	CFAP298	-2.0646	0.000278578	ADAM12	-0.875936	9.68573e-05
			RNF152	0.936536	0.00639806	PPARG	0.770806	0.0204443	STAC	1.19507	0.000279048	KIF23	1.17961	9.76522e-05
			PGM5	0.763121	0.00639806	OR2B11	0.730629	0.0205217	RAB11FIP5	1.30005	0.00028049	HMGN5	-1.19697	9.76813e-05
			SPTBN2	1.01016	0.00642219	LACTB	0.629835	0.0205217	BATF2	1.22509	0.000280814	EHF	-1.99172	9.77874e-05
			HNF1A	1.09031	0.00647655	TNFRSF10D	0.615798	0.0205651	ICA1	1.23721	0.000283762	RHOB	-0.972372	9.86908e-05
			ICA1	0.780404	0.00647655	SIRPA	0.589127	0.0206669	LINC02471	1.24882	0.000288753	CCDC124	1.10028	9.94205e-05
			LINC01135	0.746252	0.00651345	AGTRAP	0.594644	0.0207602	GLB1L3	1.30179	0.000288796	FAM72B	1.37829	0.000100192
			RMI2	0.794448	0.00657786	NEU1	0.596653	0.0207896	MOK	1.34937	0.000288796	EEF2K	-1.01823	0.000100472
			KRT73-AS1	-0.930824	0.00666113	RXRA	0.587	0.0208918	RSAD2	1.16395	0.000288889	FZR1	0.949556	0.000101925
			GPR143	1.04599	0.0066709	CYSLTR2	0.580973	0.0211913	MAMLD1	1.32972	0.00028931	ELOVL2	-1.70144	0.000102237
			ENDOV	0.802304	0.00669189	SIRPB2	0.585538	0.0211929	SCAMP5	1.40827	0.00028931	PPM1H	-0.96065	0.000102612
			STXBP1	0.832001	0.00670165	SNHG10	-0.607348	0.0211929	TSKS	1.58746	0.000294156	AMOT	-1.08171	0.000105181
			SLAMF8	1.00655	0.00670165	GSEC	0.660518	0.0212212	SV2A	1.60406	0.000302397	FFAR2	-0.936586	0.000109549
			CGREF1	1.11234	0.00673062	TIFA	0.586181	0.0212616	CCDC27	1.51609	0.000302397	JAKMIP3	-1.391	0.000109549
			LRP1	0.732808	0.00687903	NEURL1B	-0.679433	0.0212616	IGKV1-9	-1.64598	0.000306089	LHFPL3-AS2	1.10714	0.000110304
			LRRC7	0.735159	0.00691824	TDRD6	0.68484	0.0213274	IGHA1	-1.44395	0.000306089	P2RY2	-1.33796	0.000114117
			FAM225A	1.02246	0.00694919	CASKIN1	-0.92486	0.0214068	PLXNB2	-1.44162	0.00031233	MBOAT7	-0.969622	0.000120627
			LINC00298	0.773312	0.00696484	LYST	0.578378	0.0214851	ARHGAP22	1.28232	0.000319178	EPAS1	-1.04512	0.000122772
			COLGALT2	0.771495	0.00701001	ALAS2	0.577481	0.0214851	PCDHGA1	1.64026	0.000319718	RGCC	0.907482	0.000125361
			C1R	1.04751	0.00706197	SARM1	-0.621479	0.0215027	SHE	1.38508	0.000319744	FRAT1	-0.94707	0.000125459
			YIPF7	0.985959	0.00709507	NCOA1	0.578719	0.0217362	STX17-AS1	1.64003	0.000328215	SKA3	1.06841	0.000125474
			FAM81B	1.00935	0.00709507	NFKBIA	0.585245	0.0217362	SEMA6B	1.29563	0.000328215	TMEM273	-0.918569	0.000127646
			CYP4F8	1.15663	0.00711932	TFE3	0.605821	0.0217362	ABCA13	1.21586	0.000328215	VAV3-AS1	-1.14134	0.000127646
			TOX2	0.836342	0.00716599	TPD52L2	0.584081	0.0217362	LINC00989	1.21303	0.000333741	TIMM10	1.10708	0.000128668
			KLHL13	0.7543	0.00717666	ACO1	0.582871	0.0217951	LYZ	-1.39265	0.000334913	PLEKHH2	-1.59923	0.000128809
			ALAS2	-0.71882	0.00727362	CPNE4	0.774689	0.0218283	LOXL1	1.49633	0.000334913	GATA1	0.937942	0.000129244
			AGMO	-0.726905	0.00729469	BTBD19	0.786619	0.0220135	MYOCOS	1.4591	0.000340972	MT-ND6	-1.13486	0.000135064
			CAPN14	0.995033	0.00732267	RP2	0.580697	0.0220943	CRTC3-AS1	1.39825	0.000340972	CDCA7	1.22628	0.00013508
			RAG1	0.854656	0.00732389	CDKN1A	0.59424	0.0221514	MAPT	1.29581	0.000351162	CLNK	-1.08931	0.000135387
			CCDC38	0.949299	0.007373	STAT2	0.582457	0.0223059	MTFR2	1.54823	0.000351162	GLT1D1	-0.919474	0.000138206
			GNG12-AS1	0.821702	0.00738014	METRNL	0.604066	0.0223711	CYP2J2	1.43914	0.000351162	CLEC10A	-1.24003	0.00014157
			RSL24D1	-0.735768	0.00739082	RNASEL	0.579869	0.0224251	EFR3B	1.32306	0.000352329	AKR1C4	-1.79133	0.000141717
			FCGR3B	-0.715244	0.00750111	LINC01967	0.836457	0.0225224	PXDNL	1.24987	0.000356604	S100A8	0.881535	0.000145561
			SLC6A8	-0.757271	0.00750979	CNTNAP3	0.587074	0.0225224	FEZ1	1.27855	0.000360021	PCSK6	1.08165	0.000146172
			BFSP2	0.899867	0.00759825	PANX2	0.704959	0.0225469	BCRP3	1.73747	0.000368566	TXNIP	-0.887228	0.0001467
			LINC02102	1.11403	0.00771945	TPTE2	0.693603	0.0225533	OTUD7A	1.21438	0.000369599	LRRC47	0.890146	0.0001467
			MKRN3	0.817012	0.0077852	PKHD1L1	0.622149	0.0225632	B4GALNT2	1.38987	0.000369599	LNX2	0.909912	0.000148032
			BSG	-0.716695	0.00781695	TDRP	0.767272	0.0225632	CDS1	1.31909	0.000374137	TK1	1.30125	0.000148032
			CXCL8	-0.757641	0.0078963	ZNF607	-1.03927	0.0226055	LIPM	1.45523	0.000377671	PSMD2	0.905942	0.000148625
			CD34	1.30441	0.00794359	RHOA	0.575435	0.0226055	TBC1D30	1.25815	0.000386559	ASPHD2	1.06098	0.000151582
			TP73	0.976675	0.00801601	PDGFRL	-0.914682	0.0226368	SLC16A2	1.44696	0.000388806	P2RX7	0.941407	0.000152087
			PRKAR1B	0.769842	0.00805203	MAPKAPK2	0.587203	0.0227218	FAM20C	1.39095	0.000388806	MTRNR2L11	1.30137	0.000158153
			ARHGEF26	0.788488	0.00812827	SERF1A	-0.618111	0.0227218	NEK5	1.27377	0.000389344	CSMD1	-1.07656	0.000161106
			JAKMIP3	0.979868	0.00821443	LSM5	-0.611365	0.0227226	MYO7B	1.26796	0.000392223	MIR99AHG	-1.03617	0.000161126
			XPNPEP2	1.2067	0.00822186	MAFG	0.710866	0.0227277	IFT81	1.25887	0.000403597	SPON2	0.932353	0.000161214
			WNT8B	1.13611	0.00824916	MYOM2	-0.648003	0.0227313	CDON	1.31619	0.000411353	LRRC8A	0.914987	0.000161232
			GSDME	0.786513	0.0082592	ARAP3	0.609441	0.0227684	NEO1	1.19512	0.00041338	RBM20	-1.64771	0.000162313
			KCNC1	0.874076	0.00841368	USP32	0.575246	0.0228455	BEAN1	1.42566	0.000413864	LGALSL-DT	-1.01822	0.000163263
			ZNRF1	0.764725	0.00842309	MX2	0.578697	0.0228779	SLC36A3	1.84409	0.000413864	FAM160A1	-1.11053	0.000164453
			GRAMD1B	0.718856	0.00842309	ZNF467	0.627133	0.022976	RNF220	1.18752	0.000415754	SLC16A14	-1.22466	0.000167423
			P2RY6	0.895597	0.00845961	TSC22D3	0.574442	0.0230048	CHADL	1.49661	0.000415754	GALNT10	0.894143	0.000172388
			ZCCHC24	0.869586	0.00850563	ZFP37	-0.76108	0.0230571	PLXNA4	1.1909	0.000419287	LARP1	0.895422	0.000172732
			IL12RB2	0.743313	0.00854076	LGALS8	0.58166	0.0230752	STK33	1.23047	0.000420492	AGPAT3	0.899176	0.00017319
			TACR1	0.754362	0.00860537	FBXO4	-0.589544	0.0231544	KIAA1671	1.20363	0.000424092	STK31	-1.01113	0.000173586
			RAPGEF3	0.92357	0.0086118	ZMYND15	0.891899	0.0232326	NKD1	1.24507	0.000424567	VNN2	-0.884842	0.000174893
			MIR34AHG	1.00714	0.00886501	DLEU7	-0.616378	0.0232326	DDO	1.44871	0.000426672	SLC31A2	-0.924684	0.00017548
			LINC02432	0.676098	0.00904629	TBC1D8	0.595202	0.0232489	SYT2	1.24288	0.000427667	EIF1B	0.902755	0.000178292
			SCML2	0.817924	0.00909536	PTGS1	0.5856	0.0232716	TMEM163	1.23016	0.000435125	PDZK1IP1	0.899684	0.00017948
			SYT2	0.790544	0.00918695	LINC00342	-0.588019	0.0233964	HHLA3	1.38694	0.000435201	DSCC1	1.19569	0.000180248
			DCAF12	-0.704544	0.00922302	B3GNTL1	0.607191	0.0233982	COLGALT2	1.20298	0.000436246	FAM182B	-1.07953	0.000182052
			RPS27	-0.720912	0.00922302	CA8	0.664731	0.0234492	LINC02185	1.4967	0.000436918	PGM5	-1.04048	0.00018238
			ANXA10	0.880849	0.00923258	EPAS1	0.627201	0.0234492	LINC02367	1.40935	0.000438892	JUN	1.03518	0.000182501
			CYP1B1-AS1	0.759574	0.00923258	ZNF563	-0.629733	0.023536	CCDC144NL-AS1	1.25973	0.000439353	OTOF	1.63134	0.000184898
			IQSEC2	0.78138	0.00924561	FZD2	0.596813	0.023536	CD52	-1.37393	0.000441146	BRIP1	0.922379	0.00019318
			HMBS	-0.762828	0.00924561	ECE1	0.580366	0.023536	CLSPN	1.33411	0.000444518	GCNT1	-0.87762	0.000194503
			NCAM1	0.706534	0.00924561	IL27	0.834608	0.0236411	FLT1	1.26706	0.000445759	EBF4	-1.67163	0.000194822
			LINC02345	0.817084	0.00943988	RAB2B	0.572018	0.0236411	PFDN5	-1.37911	0.000446206	CTIF	0.933947	0.000194822
			TRIM3	0.844648	0.00943988	FBXO7	0.57011	0.0236411	RPS21	-1.40608	0.000446206	CX3CR1	0.877778	0.000195326
			CENPH	-0.739807	0.00950535	FAM27C	1.31556	0.0238474	LINC02073	1.22181	0.000447225	ITGAX	-0.912121	0.000195379
			KITLG	0.922923	0.00957063	TNFAIP2	0.573634	0.0238996	IDO2	1.68011	0.00044885	MKX	-1.46669	0.000198219
			MKX	0.91173	0.00958018	MUC12	-0.748429	0.0239348	OR2W3	-1.47808	0.000449165	FAM72C	1.4671	0.000198576
			URGCP-MRPS24	1.00751	0.00964612	IGLV7-43	0.767268	0.0239348	LINC02156	1.39057	0.000450136	SP140	0.87379	0.000201176
			CLEC1A	0.799528	0.00969507	NUMB	0.574241	0.0239348	ADAM12	1.20433	0.000450323	AMPH	0.942009	0.000201176
			ANKRD22	0.789959	0.0097305	CSTA	0.59339	0.0239348	LINC01485	1.48217	0.000450323	SAP30	1.05835	0.000202047
			ACOT11	0.761366	0.00976377	FLII	0.578878	0.0239722	TTLL7	1.23962	0.00045298	BARD1	0.892329	0.000202047
			ENPP2	0.791516	0.00979711	ZNF83	-0.562937	0.0240426	PNPLA3	1.41472	0.000453497	GPM6A	-0.837314	0.000203238
			KCNJ10	0.928395	0.00985153	AGTPBP1	0.570058	0.0240771	JAM2	1.30294	0.000454796	IGHV3-33	1.18921	0.000206869
			CHCHD6	0.745246	0.0100718	PRDX6	0.569228	0.0241708	NME3	-1.58131	0.000460137	SORD	-0.981369	0.000212135
			SOX5	0.689052	0.0100902	WDR74	-0.566328	0.0241784	COL24A1	1.20859	0.00046148	PTPRM	0.907306	0.000213642
			OR52K1	0.703341	0.0102185	NLRP6	0.604606	0.0241784	PPP4R4	1.16796	0.000464295	CHRM3	-0.9005	0.0002159
			LINC01618	0.906004	0.0102403	ZNF528	-0.572143	0.024226	SCNN1A	1.40672	0.000464606	FAM225B	1.56424	0.000217545
			LIX1-AS1	0.699571	0.0103784	ZC3H12D	-0.574895	0.024351	KLHDC8A	1.47413	0.000467414	MICAL2	0.862172	0.000219521
			PLEKHA4	0.934589	0.0104625	RXYLT1-AS1	-0.967098	0.0246468	SLC22A17	1.81602	0.000467414	IGKV2-24	1.50009	0.00021962
			CLIC5	0.748198	0.0104647	ROPN1L	0.624364	0.0246667	TPRG1	1.16088	0.00047203	COX7B	0.941288	0.00021968
			RTN4R	1.01763	0.0105435	PLBD1-AS1	0.639769	0.0247595	PLS1	1.21318	0.000481453	ZFP36L1	-0.90043	0.000222308
			RPS21	-0.721846	0.0105435	AOAH	0.568039	0.0248233	TTC28	1.1745	0.000482049	TAGLN2	-0.87513	0.000224213
			CLC	0.67928	0.0106636	GALK1	0.637736	0.0248233	PCDH1	1.48037	0.000484905	IGHV3-7	1.34824	0.000225167
			GAB3	0.683472	0.0108966	SCN9A	0.646781	0.0249195	FAM71E1	1.6353	0.000485738	TNIP3	1.16642	0.000225521
			LY86-AS1	0.747221	0.0109242	MT1F	0.779258	0.0249323	TMEM232	1.20071	0.000490232	TROAP	1.14446	0.000226501
			AXL	0.835776	0.0110131	DNAJC6	-0.582179	0.0250109	LGALS3	-1.37147	0.00049316	LITAF	-0.872084	0.000227954
			SLC7A11-AS1	0.900161	0.0110608	UGCG	0.57052	0.0250109	STAB1	-1.40861	0.000506101	IGLV1-47	1.22807	0.000231043
			B3GAT1	0.836771	0.0111342	FKBP8	0.565709	0.0250109	CCDC150	1.24127	0.000517283	KIF27	-0.944621	0.000231497
			RAB20	0.754702	0.0111534	KLHL29	-0.586782	0.0252177	KIAA1614	1.40365	0.000517504	TSPAN2	-0.891915	0.00023173
			FAM20A	0.778313	0.0113133	IFI44	0.563794	0.0253933	RAG1	1.28714	0.000524687	MYH15	-1.18027	0.000235185
			GGT5	0.895319	0.011324	BHLHE41	-0.813838	0.0253933	GABRR2	1.27478	0.000524725	GLRA3	-1.1961	0.000236053
			EPB41L4A	0.723477	0.0113425	LINC00920	-0.693781	0.0253933	KIF4A	1.29966	0.00053902	MEFV	-0.903514	0.000236299
			C1orf100	0.968897	0.0113504	KCNS1	0.626007	0.0256141	CAV1	1.56488	0.000542027	OASL	0.89138	0.000236299
			HS3ST1	0.761407	0.0114147	FAM20A	0.656772	0.0258506	DAB1	1.14356	0.000546889	IRS2	-0.927014	0.000236299
			LINC01375	0.829188	0.0114627	ZNF655	0.930216	0.0260279	CIB2	1.60075	0.000550355	SLC11A1	-0.903869	0.000244143
			PRPH2	0.907164	0.0115229	MSL1	0.56792	0.0261091	MARCO	1.20825	0.000550355	TECPR2	-0.896097	0.00025163
			KCTD21-AS1	0.79241	0.0117126	SUSD6	0.56828	0.0261202	CYP4F2	1.22165	0.000565449	PAQR5	-1.24388	0.000252952
			LINC01949	0.970966	0.0117589	MUC4	-0.665396	0.026169	SLC2A1-AS1	1.3367	0.000565449	RAD51AP1	1.17539	0.000255963
			MT-ND4L	-0.72661	0.0118124	NAIP	0.56645	0.0264053	TRIM59	1.18248	0.000568149	CAV1	1.5672	0.000256152
			NRG4	0.757973	0.0118728	BAZ2B	0.563575	0.0264089	SERINC2	1.49444	0.000575116	ARHGAP11A	1.11615	0.000256356
			AFAP1L2	0.794271	0.0118949	SHISA5	0.56956	0.0264239	KCNC3	1.39922	0.000589786	IRF6	-2.16816	0.000258143
			PIK3R6	0.684939	0.0118949	HDAC4	0.567939	0.0264239	CHRNA5	1.64363	0.000590364	PPBP	0.859786	0.000259787
			ZNF214	0.761188	0.0118949	PCDH9	-0.555796	0.0264987	LDLRAD3	1.22716	0.000592709	FRAT2	-0.894347	0.00026627
			RPS24	-0.690533	0.0118955	ZNF267	0.564486	0.0265389	CRB2	1.3985	0.000618997	SOX5	0.897088	0.00026819
			SLCO3A1	0.674163	0.0118955	SLC25A37	0.562032	0.0265389	BSN	1.24619	0.000618997	N4BP3	-1.25396	0.000268987
			SLC36A3	1.27706	0.0120148	FKBP5	0.565121	0.0265389	KIR2DS4	1.3858	0.000620592	GRHL2	-1.2248	0.000270336
			PDZK1IP1	-0.728411	0.0120692	SYNE1	0.561831	0.0265982	ATP1B2	1.57851	0.000627423	PIF1	1.43512	0.000271984
			PRUNE2	0.715825	0.0120692	SH3GLB1	0.563679	0.0265982	FBXO40	1.27691	0.000633653	TOP1	0.858578	0.00027609
			CPNE7	0.979329	0.0122127	CTBP1-DT	-0.588387	0.0266246	TBC1D3P1-DHX40P1	1.33173	0.000634538	DEPDC7	-1.07251	0.000277027
			SPATS2L	0.704884	0.0123244	IGSF11	0.824252	0.0266246	IGHD	-1.38759	0.000640282	SH3RF2	1.56743	0.000279663
			PLA2G4C	0.828411	0.0123644	METTL9	0.563748	0.0266959	SRGAP3	1.1476	0.000640282	CSF2RB	-0.871459	0.000280221
			PHGDH	0.890681	0.0124084	APAF1	0.564999	0.0268442	SLC2A5	1.30288	0.000643111	FCRL6	0.897943	0.000285481
			HAR1A	-1.02773	0.0124181	TKT	0.562967	0.0268724	PPM1H	1.18142	0.000657572	IGHV4-61	1.29369	0.000294048
			ATF3	0.811714	0.0124353	STRADB	0.559917	0.0268724	GPX1	-1.33943	0.000659898	WDHD1	0.957236	0.00029704
			PLD1	0.684812	0.0124674	ARHGAP15	0.561035	0.0268964	ESM1	1.3047	0.000687618	HLF	-1.44153	0.000297832
			GLB1L2	0.885375	0.0124989	ATP11A	0.567363	0.026901	CYP27B1	2.033	0.000689923	DNAH8	1.08306	0.000300151
			FAM182B	0.841147	0.0125063	RYBP	0.563183	0.0269558	DLEC1	1.16745	0.000692605	SGO2	0.945428	0.000300807
			AIRE	-0.872173	0.0125733	LUCAT1	0.563797	0.0269994	OR7C1	1.19386	0.000692605	IGHV1-69D	1.48718	0.000301659
			IGHV3-20	1.1445	0.0126415	IGKV1-17	0.822077	0.0271257	ZFP37	1.36593	0.000692605	GINS2	1.17666	0.000302468
			CACNA2D2	0.774169	0.0126573	PSMD6-AS2	0.571368	0.0273781	ALKBH7	-1.50769	0.000696793	GORAB-AS1	-1.69312	0.000302717
			LOX	1.17748	0.0126636	SETD6	-0.577075	0.027407	COL6A3	1.24924	0.000704392	ATG9A	0.918765	0.000304361
			CRB2	0.936122	0.0126636	ICAM3	0.564689	0.0276147	PBK	1.50105	0.000709989	JAK2	0.844155	0.000307488
			FCRL1	0.668887	0.0126759	OCEL1	0.652521	0.0276408	CD70	1.35834	0.000713212	INPP5K	0.870268	0.000307488
			NTSR1	1.03216	0.0127397	HMGB2	0.567091	0.0276758	ZNF215	1.22931	0.000721488	KCNK10	-1.54969	0.000309211
			FAM170B-AS1	0.832908	0.0127397	ATP6AP2	0.562877	0.0276858	MZB1	-1.423	0.000727222	ARAP3	-1.04879	0.000311406
			JADE3	0.737155	0.0127436	MYH11	-0.556887	0.0278374	FAM171A1	1.21927	0.000727765	ANXA3	0.878985	0.000311662
			NEGR1	0.728212	0.013079	MALT1	-0.620951	0.0278374	SLC29A4	1.40829	0.000729305	ABCB10	0.859727	0.000312983
			LINC02471	0.729868	0.0130833	RUBCNL	0.565527	0.0278918	ADCY10	1.21217	0.000748344	SLC41A2	-1.00257	0.000312983
			LINC02073	0.740921	0.0130897	RTN3	0.563932	0.0280229	PPP2R2B	1.11516	0.000748344	COL27A1	-1.4806	0.000313745
			ATAD3B	-0.718182	0.0131063	NPL	0.562662	0.028349	PLD4	-1.44777	0.000754012	EMC9	1.10462	0.000320999
			GBP6	0.760039	0.0132373	POU2AF1	-0.570728	0.0284316	PHC2	1.15804	0.000755978	ZDHHC11B	-1.3086	0.000324193
			ALDOB	0.878298	0.0132373	SERTAD3	0.593357	0.028824	ALAS2	-1.31739	0.000756656	IGHV3-30	1.17558	0.000324479
			GAS7	0.678464	0.0133106	GBP3	0.566592	0.0289818	EGLN3	1.14225	0.000757135	WDFY1	0.848085	0.000324934
			ZNF618	0.730241	0.013324	ZBTB7B	0.56371	0.0290451	AUNIP	1.29542	0.000759317	ZFAS1	-0.870287	0.000325103
			XACT	0.73507	0.0133548	STAP2	-0.952027	0.0292005	SDK2	1.18485	0.000763075	CDC7	0.914019	0.000327042
			PITHD1	-0.686308	0.0133548	C3orf18	-0.593203	0.0292552	FAM81B	1.38383	0.000766297	OAT	0.870771	0.000333985
			SYT15	1.27009	0.0133588	ORAI2	0.562066	0.0292552	LINC02102	1.59032	0.000776266	PLSCR1	0.847948	0.000335782
			LPAR3	0.717305	0.0133831	KRT18	-0.834683	0.0293751	SLC47A1	1.34656	0.0007911	ADCY3	0.956419	0.000336575
			IGF2BP3	0.716267	0.013422	ANKS1A	0.568566	0.0294306	SH3TC2	1.19462	0.000793252	LINGO2	-0.772683	0.000336766
			EEFSEC	0.678258	0.0134235	ANXA5	0.557493	0.0294766	RGS20	1.31489	0.000793427	NAP1L2	-1.3298	0.000339925
			SCN7A	0.799139	0.0135223	GALNT3	0.563745	0.0295246	DOC2A	1.48874	0.000793427	TMEM200B	1.07722	0.000340312
			ANKS1A	0.676804	0.0136106	UBN1	0.569944	0.0295836	HBEGF	1.50613	0.000801368	ZNF425	-0.978475	0.000341399
			DEPDC1B	0.804818	0.0137346	KCNJ2-AS1	0.693619	0.0297952	KIR3DX1	1.41145	0.000801368	PLAC8	0.844329	0.000357053
			SOWAHC	-0.866271	0.0137639	SBDS	-0.568104	0.0297952	TGM4	1.37942	0.000835535	AK5	-0.883525	0.000357186
			RPL35	-0.685388	0.0138371	ARRB2	0.5587	0.0297952	CORIN	1.12111	0.000836039	NRP1	-1.19571	0.000361826
			EYS	0.672371	0.0138949	PAK1	0.556785	0.0297952	RFPL1S	1.32665	0.00083972	C4BPA	-1.46586	0.000367748
			MCF2L2	0.701876	0.0139149	FOXO4	0.555575	0.0299063	SRD5A3-AS1	1.44216	0.00084572	ASRGL1	-1.00798	0.000368992
			LRP2BP	-0.785959	0.0139343	LINC02217	0.817768	0.0299563	GGT5	1.35663	0.00084572	GATA2	-1.46112	0.000371142
			UBE2E2	0.668738	0.0139732	FAM214B	0.571943	0.0300614	TSIX	1.11556	0.00084572	SMPDL3A	0.955183	0.000372469
			CASP5	0.677766	0.0140098	CD300LB	0.560442	0.0302282	ID3	-1.5475	0.00085696	HNRNPLL	0.846007	0.000382074
			PLA2G4A	0.679213	0.0140178	TUT7	0.553492	0.0303373	LPL	1.14941	0.000858153	TCEANC	0.878524	0.000385581
			CACNB2	0.731573	0.0140575	CHSY3	0.700959	0.0303708	KCTD21-AS1	1.21598	0.000865997	ATOH8	-1.60282	0.000389726
			MIR4435-2HG	0.668181	0.0141373	IFITM2	0.557163	0.0305406	CCDC171	1.13119	0.000884386	TBX1	-1.4052	0.000389726
			SLC4A8	0.68431	0.0141531	PPP4R1	0.554706	0.0305693	LINC00350	1.43229	0.000899834	ITPRIPL1	0.981373	0.000398178
			DDAH1	0.786029	0.01449	CHRNB2	0.674543	0.0305693	MAP3K20-AS1	1.22011	0.000899834	SH2B2	-1.06438	0.000400028
			GPX1	-0.677403	0.0146223	GNAI2	0.555113	0.0305693	DEFA1B	-1.3568	0.000907524	DOCK5	-0.846578	0.000401402
			TPRG1	0.68362	0.0146252	BMP2K	0.552917	0.0305876	CD274	1.10951	0.000916638	ZNF595	-0.902781	0.000402238
			CNBD2	0.896409	0.0146599	GAD1	0.936949	0.0305876	PDGFRB	1.25021	0.000924827	TMCC1	-0.850467	0.000407864
			GINS3	0.780149	0.0146621	RNF130	0.553803	0.0305876	IGKV3-20	-1.37297	0.00092869	C9orf147	-1.10621	0.000408053
			CDHR1	1.06114	0.0146806	FCRLA	-0.560671	0.0305876	FAM41C	1.37191	0.000937734	CAMSAP2	-0.915973	0.000408485
			ARMH4	0.743246	0.0146844	FTH1	0.561071	0.0305915	ANKRD20A1	1.32484	0.000939536	SERPINF1	-1.17014	0.000408537
			MUSK	0.760401	0.0146939	SNX20	0.557081	0.0307279	APCDD1	1.23617	0.000944789	IGKV1D-13	1.33578	0.000412414
			DLG5	0.765058	0.0146964	ATP10B	0.679064	0.030754	CRIP2	-2.0633	0.000950606	RRM2B	-0.852015	0.000421975
			BATF2	0.686903	0.0146964	CANT1	0.57497	0.030754	KCTD1	1.17224	0.000960387	FANCI	0.916617	0.000426449
			MTRNR2L11	-0.883156	0.0147085	AIG1	0.566474	0.030754	RPS7	-1.32015	0.000967186	ZNF844	-0.876884	0.000427186
			CADM1	0.722066	0.0147414	CKAP4	0.57993	0.0308373	LINC00520	1.92074	0.000987272	HRH2	-0.899761	0.000428665
			VNN2	-0.667885	0.0149041	CLDN12	-0.599376	0.0308373	FGF2	1.26774	0.000995886	SELP	0.914434	0.000431445
			ISCA1	-0.683029	0.0150935	TRIM2	-0.589213	0.0308452	PLXNA2	1.13893	0.00102787	KAT2B	0.825838	0.000437504
			INPP1	0.682162	0.0151556	FLT4	-0.693938	0.0310416	PLSCR2	1.19571	0.00102862	GATM	-1.11061	0.000441753
			NR6A1	0.693113	0.0152954	ANKRD31	-0.610331	0.0310416	HHAT	1.11042	0.00105672	SEMA3C	-0.904367	0.000444132
			ADGRG2	0.725251	0.0153212	CRAT	-0.611838	0.0310416	PRRG4	1.11746	0.00105864	KIF20A	1.0872	0.000449604
			UBB	-0.666721	0.0153648	FAM110B	0.655077	0.0310535	CFAP161	1.18222	0.00106078	IGHV4-59	1.24929	0.00045243
			MMP9	-0.681254	0.0154216	SULF2	0.558375	0.0311837	HSP90AA1	1.08283	0.00106593	MOV10	0.9066	0.000453814
			SLC25A39	-0.667726	0.0154635	GPA33	-0.58704	0.0314298	SLC24A3	1.09746	0.00106593	C3orf62	-0.94081	0.000456718
			DOCK6	0.910675	0.0155778	PROS1	0.62745	0.0314341	RUNDC3A-AS1	1.25325	0.0010688	ITGA1	0.887034	0.000456718
			KCNK5	0.891916	0.0155778	PLA2G4A	0.565799	0.0314723	GRIP1	1.09759	0.0010688	IL1R1	-0.838902	0.000456922
			ACSM3	0.68623	0.0156126	GRIA4	0.675771	0.0315878	DNAH6	1.10688	0.00107546	FGFR2	-0.839636	0.000459543
			TRO	1.29219	0.0156126	EXOC6	0.552	0.0316042	CLNK	1.22372	0.00107546	GABARAP	1.06521	0.000459904
			BCL2L14	0.707093	0.0157047	LINC00544	-0.70747	0.0317896	JPH3	1.28723	0.00109276	OSGIN2	-0.850372	0.000461707
			CABLES1	0.878855	0.0157144	POU6F1	-0.602635	0.0318239	PTK7	1.19632	0.00111654	SOD2	-0.82973	0.000461707
			SMIM35	0.780355	0.015753	FBXO6	0.599618	0.0318588	SLC2A6	-1.3588	0.00112308	PPP1R9A	-0.870724	0.00046319
			THNSL2	1.02276	0.0162176	TACSTD2	0.59418	0.0319285	CAPN14	1.33328	0.00113983	PRDX1	0.854321	0.000465199
			MGLL	0.704905	0.0163488	SLC22A1	0.659521	0.03202	DPM3	-1.59598	0.00114804	MIR503HG	2.99514	0.000473481
			TMPRSS5	1.16518	0.0164628	SULT1B1	0.551113	0.0320877	ADD3-AS1	1.22539	0.00117016	GNAS	0.824478	0.000475643
			MT-ND2	-0.678233	0.0165557	SLFN14	0.578819	0.0320877	SLC47A2	1.28151	0.00117721	RNF165	-0.991954	0.000482881
			SH3BP4	0.853492	0.0166721	CTSS	0.547223	0.0322647	ITIH3	1.55878	0.00117774	STAT2	0.83826	0.000483081
			FAT2	0.819009	0.0166814	MCL1	0.547346	0.0322647	PPEF1	1.32413	0.00117774	PFKP	0.874926	0.000486759
			MROH8	0.787501	0.0168132	TMEM185B	0.584157	0.0323628	FRMPD3	1.3149	0.00117774	IGKV1-27	1.34522	0.000486759
			CCR4	-0.682681	0.0168246	XRCC4	0.554987	0.0324177	PMP22	1.15945	0.001191	UBE2S	1.08821	0.000486759
			TENT5C	-0.660255	0.0168405	IER3	0.55561	0.0324277	CDC25A	1.45956	0.0012046	SNN	-0.845535	0.000486759
			RHEX	0.821866	0.0168998	RPS21	-0.553951	0.0325397	MCF2L2	1.10747	0.00121119	YIPF2	0.964569	0.000487408
			ZNF366	0.783051	0.0170205	ITM2B	0.546671	0.0325397	AHRR	1.1787	0.00122812	PELI1	-0.834716	0.000487408
			RPL11	-0.662862	0.0171268	VSIG4	0.570217	0.0326495	MROH8	1.20808	0.00122819	LINC01871	0.906591	0.000488541
			LNP1	0.808721	0.0172424	KCNK13	0.675232	0.0328091	PRLR	1.13949	0.00122852	IGKV1D-8	1.31321	0.000490602
			RALGPS1	0.660548	0.017253	MRPS33	-0.574305	0.0329553	ZSWIM5	1.13766	0.00125011	ZNF704	-1.06925	0.000490644
			RPS6	-0.65927	0.0173408	KIAA0040	0.548718	0.0329938	ADGRD1	1.17437	0.00125545	C19orf12	0.865003	0.000494749
			CLEC12B	0.794384	0.017404	SLC6A6	0.548811	0.0330031	CKAP2L	1.24012	0.00125708	EIF3B	0.844086	0.000496337
			PPDPF	-0.837714	0.0178702	HMGCR	0.553744	0.0330031	TMEM254-AS1	1.26829	0.00127343	FBXL13	-0.876963	0.000505792
			SERPINI2	0.77815	0.0179772	USP51	-0.727793	0.0331084	PRRG3	1.26516	0.00127343	AKAP12	-1.11929	0.000505792
			NLRP9	0.88586	0.0180638	HSBP1L1	-0.615407	0.0331084	KCNG1	1.24914	0.00127343	ALAD	0.899127	0.000520513
			NT5DC2	0.785166	0.0180638	S1PR4	0.548818	0.0331084	LILRA4	-1.61311	0.00127716	IFI27L2	0.989802	0.000522214
			PDZD2	0.676849	0.0183146	PKN2-AS1	0.613104	0.0331084	SH3BP4	1.27002	0.00127721	CDKN2B-AS1	0.927988	0.000522498
			GRIK1	0.677164	0.0183565	ST6GALNAC2	0.601331	0.0331084	CACNA1D	1.09882	0.0012775	LINC01727	-1.1617	0.000522501
			AFF2	0.657334	0.0183565	MPP1	0.545219	0.0331673	EFCAB12	1.35813	0.00128056	CAPN1	0.854362	0.000532387
			ST6GALNAC3	0.653631	0.0184104	DCHS1	-0.643867	0.0331673	TNIP3	1.1899	0.00128059	SIPA1L2	-0.862275	0.000534137
			GMPR	-0.674388	0.0184222	TSSK3	-0.680139	0.0332141	DAGLA	1.28659	0.00128802	IGKV2-30	1.11463	0.000534137
			ATP2A1	0.863896	0.0184914	ATP6AP1	0.567811	0.0332178	CALCB	1.16149	0.00128884	PRELID2	0.975488	0.000534137
			ACOT7	0.777569	0.0185159	PITPNM2	-0.551872	0.0332293	GAREM1	1.12152	0.00130381	LINC00174	0.87054	0.00055237
			FBN2	0.682232	0.0185616	ITGAX	0.551594	0.0332293	ENPP2	1.1631	0.00131617	IGHV3-48	1.37299	0.00055528
			MPIG6B	-0.793063	0.0185804	MAGI2-AS3	0.478748	0.0332703	RBM15-AS1	1.22325	0.00132448	APBA1	-1.12753	0.00055863
			MAPT	0.77257	0.0186378	MMP25-AS1	0.597062	0.033381	CD79A	-1.35016	0.00132565	LINC01088	-1.05493	0.000559618
			PC	0.775131	0.0187672	RILP	0.550544	0.0334141	PCBP3	1.15258	0.00132565	PLXDC1	-1.00889	0.000561537
			FAM71D	0.828952	0.0188922	TAS2R40	0.569399	0.0334629	UBB	-1.26261	0.00132847	SOD1	0.833064	0.000561705
			COX7C	-0.680649	0.0189577	CCDC26	0.618308	0.0337215	LINC01127	1.12705	0.00134227	PYGM	-1.27913	0.000564341
			RPL30	-0.654246	0.0190345	SLC7A6	-0.542971	0.0338026	MYRF	1.69718	0.00135098	RAB3D	-0.900548	0.000566059
			SYN1	0.899584	0.0190834	ZFP30	-0.547299	0.033917	HCN3	1.31391	0.00135995	DNASE1L3	-1.92394	0.000566335
			SNX8	0.712356	0.0190949	GAL3ST4	-0.703	0.0339976	SMAD1	1.12353	0.00136144	GRHL3	-2.19958	0.000571968
			ZNF729	0.899963	0.0192027	NRG1	0.580308	0.034091	SERP2	1.56045	0.00136144	DNMT3B	-1.32442	0.000574944
			MUC5B	1.02166	0.019614	CELSR1	-0.587731	0.0344648	KIF18B	1.34915	0.00136144	CBS	-1.53394	0.000574944
			CMYA5	0.800503	0.0196188	PLIN5	0.655138	0.0345788	GRIA3	1.13815	0.00138817	ZNF112	-1.54233	0.000578302
			DIRC3	0.677122	0.0198392	KIAA0825	0.545981	0.0345932	IGLV1-40	-1.49991	0.00139831	DLG3	0.931108	0.000584139
			B4GALNT2	0.8549	0.0198817	NIPAL2	-0.554298	0.0345932	PCP4L1	1.45118	0.00139976	IGLV1-44	1.2495	0.000591113
			FAM27C	1.50959	0.01999	LY6G6F-LY6G6D	1.03517	0.0347195	LINC01006	1.14166	0.00140009	CYP4F12	-1.11651	0.000595877
			SLC5A9	0.795773	0.0201448	ZIK1	-0.564663	0.0347195	TEAD2	1.32497	0.00140461	GNG7	-0.819646	0.000605854
			AGR2	1.09123	0.0202426	CHP1	0.548706	0.0347195	GALNT8	1.1805	0.00141152	GDAP1L1	-1.30972	0.000612084
			F8	0.685389	0.0202428	ZNF793	-0.586331	0.0347386	FBXO39	1.36174	0.0014242	SASH1	-0.84003	0.000616301
			SLC47A1	0.860376	0.0203446	DHRS3	-0.558765	0.0347903	CADM1	1.12049	0.00142777	FRY	-0.818763	0.000627174
			SPIRE1	0.688808	0.0203446	TIGD3	0.599003	0.0347903	ZFY	-1.2965	0.00142777	SDK1	-0.799348	0.000630053
			CELSR3	0.780083	0.0203446	P2RX1	0.571287	0.0348038	CLCA4-AS1	1.2108	0.00143481	UBE2T	1.14725	0.000633402
			EPB42	-0.663648	0.0204052	RNF141	0.543433	0.0348038	MUSK	1.14743	0.00146876	ZNF219	-1.52048	0.000637731
			B4GALT4-AS1	0.835988	0.0204751	NEGR1	0.600057	0.0349391	C1orf100	1.36885	0.00147447	ACOX1	-0.828954	0.000639859
			VCAM1	0.608166	0.020515	LINC01531	0.743818	0.0349736	RAB19	1.26233	0.00147447	SLC12A3	-2.09528	0.000648969
			LYPLAL1-DT	0.759047	0.0206077	GMPR2	0.548741	0.0350117	TIMD4	1.27359	0.00148192	SERPINA10	-2.4472	0.000649257
			METTL14-DT	1.01379	0.020641	ABCG1	0.554693	0.0350117	P3H3	1.41039	0.00149151	TSNAXIP1	1.45662	0.000651427
			SAXO2	0.669914	0.0207612	MYBPC3	0.690667	0.0350286	C14orf39	1.11797	0.00150867	MCM6	0.850194	0.000660578
			TTLL7	0.732617	0.0207612	ZNF730	-0.736189	0.0350286	GAS6	1.17035	0.00151666	FCGR2C	-0.922124	0.000660688
			CD37	-0.687653	0.0208558	CXCL16	0.617145	0.0350716	GINS1	1.25975	0.00151875	ZNF439	-0.884995	0.000661943
			MAGED4B	0.944175	0.0210394	PKIA-AS1	-0.603834	0.0350716	TBC1D16	1.19735	0.00152206	TNFRSF8	-1.05295	0.000662561
			LINC01504	0.643275	0.0212966	PPIF	0.554675	0.0351076	RANBP17	1.09547	0.00152938	NPRL3	0.830422	0.000664136
			SYT17	0.750074	0.0213006	FAM8A1	0.542364	0.0351076	RAMP1	1.35422	0.00153326	LINC01006	-0.969731	0.000664643
			LINC01127	0.696421	0.0214076	KIR3DX1	0.776833	0.0352618	MSANTD1	1.31327	0.00153557	PLXNA2	-0.998181	0.00068641
			FLVCR2	0.717831	0.0216656	TMCC2	0.548352	0.0352635	ATP2A1	1.33086	0.00154193	LINC02100	0.872941	0.00068641
			KIAA1671	0.686073	0.0217272	SLC39A11	0.55536	0.0353427	B4GALT2	1.33599	0.00155443	SLC24A2	-1.49887	0.000692862
			BTNL8	-0.646141	0.0218463	VAPA	0.540885	0.0353661	CATSPERE	1.12649	0.0015601	RUNX2	-0.82486	0.000703403
			ADARB1	0.637483	0.0218778	ATXN7	0.541545	0.0354542	STXBP1	1.17	0.00158857	RGS20	-1.13797	0.000703801
			WWOX	0.635972	0.0218778	ELF2	0.541383	0.0354655	DZANK1	1.17011	0.00158857	ORC6	1.24367	0.000713381
			C9orf139	-0.757759	0.0224704	NTNG2	0.572392	0.0354655	RPS15A	-1.26012	0.00161915	GLIPR1	-0.818338	0.000713768
			KIR2DS4	0.838754	0.0225306	TCIRG1	0.545958	0.0354655	NTSR1	1.37808	0.00162499	NUDT12	-1.24362	0.000715175
			SLC15A2	0.632571	0.0230239	RGS18	0.540795	0.0356779	BAIAP2L1	1.17745	0.00162499	GAS6	1.01764	0.000716572
			BHLHE41	-1.01779	0.023102	LENG8-AS1	-0.603323	0.0356819	NEK2	1.35799	0.00162499	LRRC25	-0.852994	0.000717676
			PNPLA1	0.742294	0.0232448	DICER1	0.539333	0.0357096	L1TD1	1.22948	0.00162581	SMCO4	0.881994	0.000718897
			LAP3	0.6298	0.0232635	BICC1	0.682924	0.0357096	SLC5A5	1.34212	0.0016482	PNPLA2	0.842061	0.000724067
			C1QL3	-0.686801	0.0237846	SIPA1L3	-0.539076	0.0357096	SERPINB2	1.20978	0.00166218	CLTCL1	0.928401	0.000724067
			COL5A3	0.707155	0.0238496	MIR17HG	-0.549517	0.0357713	MYO6	1.09501	0.00166881	SLC35F1	-0.826358	0.000728645
			DAAM2	0.842577	0.0240172	CXorf58	-0.661148	0.0358047	FAM27C	1.93306	0.00168152	PPP1R15A	-0.882969	0.000743049
			SLC1A5	-0.669397	0.0241904	DOK1	0.564199	0.0358969	AP1M2	1.20973	0.00168152	LINC02555	0.92899	0.000744071
			DNAH17	0.680115	0.0244621	ADGRE5	0.544193	0.0360113	CEMIP	1.13265	0.00173963	FCGR2B	-0.844184	0.000755467
			CLEC1B	0.651677	0.0245151	SLC40A1	0.540113	0.0362719	TMPRSS5	1.49968	0.00174908	UBFD1	0.867069	0.00076999
			ARRDC4	0.646568	0.0248552	PICALM	0.537468	0.0363491	LONRF2	1.22045	0.00175718	ACSL1	-0.803671	0.000770064
			ADGRB2	0.869039	0.0249226	SRR	-0.591646	0.0363837	BPI	1.42849	0.00175836	IL1R2	-0.831531	0.000776683
			PAX5	0.63246	0.0249226	KRT73-AS1	-0.669997	0.0364974	RAD23A	-1.31455	0.00176961	RHCE	0.884598	0.00078271
			KLF1	-0.668012	0.0252225	NPIPA1	-0.590862	0.0365	ELOVL3	1.55211	0.00178019	SERPINA1	-0.825824	0.000786141
			KSR1	0.626486	0.0252316	DDX19B	0.629046	0.0365794	STYK1	1.14139	0.00178112	SH3GL1	0.834431	0.000794569
			SGMS2	0.650088	0.0252744	DENND5A	0.540112	0.0365794	BAMBI	1.50048	0.00178359	DMC1	1.33541	0.000810266
			RDH10-AS1	0.855949	0.0253169	PPL	0.647902	0.0365794	DUSP4	1.07048	0.00179282	FTL	0.789764	0.000817606
			ZNF845	-0.644525	0.0253202	PRTFDC1	-0.587162	0.03665	SLC1A1	1.25832	0.00180232	PEX5L	-1.18336	0.000818804
			SLC12A5	0.890821	0.0253443	LIMS2	0.578715	0.0367086	LCT	1.30745	0.00180547	TANGO2	0.80452	0.000826936
			SETBP1	0.622955	0.0256548	ABTB2	0.553132	0.036751	IGKV1D-39	-1.35605	0.00181277	PHF24	-2.03652	0.000830232
			PCDH12	0.706602	0.0257215	MEGF9	0.537223	0.0368636	CDHR1	1.43219	0.00184522	SUSD4	-0.913415	0.000833981
			CCDC149	0.665188	0.0257368	CTDP1	0.549894	0.0368814	LCTL	1.42791	0.00184889	TREML2	-0.844924	0.000837004
			BCL2L1	-0.634134	0.0259866	CCNL1	0.536708	0.0368814	SSC4D	1.55329	0.00187364	ZBP1	0.819056	0.000838727
			TCEAL1	-0.782304	0.0259866	IGHG1	0.575207	0.0368814	APOL2	1.04428	0.00190131	COPZ1	0.835218	0.000838727
			CRAT	-0.724917	0.0260631	TAX1BP3	0.51557	0.0369037	KTN1-AS1	1.23841	0.00190321	SLC25A38	0.821958	0.000838727
			NCAPH	0.731781	0.026301	ACSS2	0.560009	0.0373845	L3MBTL4	1.07103	0.00190432	CRTAP	-0.85763	0.000841395
			XRRA1	0.62137	0.0267291	S100P	0.559211	0.0375669	LINC00571	1.21402	0.00190432	CASC2	-1.14088	0.000846036
			ADD3-AS1	0.778258	0.0268653	ZNF790-AS1	-0.572344	0.0376768	RSPH10B2	1.17672	0.00190432	PARVA	-1.71839	0.000865262
			KCNB1	0.817428	0.027159	PCLAF	-0.856382	0.0378059	FBXL2	1.12063	0.00195149	EGFL7	1.26688	0.000871602
			TPST1	0.664922	0.0272137	ZFP64	-0.562562	0.0378059	BCL2L14	1.07528	0.00195456	PRLR	-0.806051	0.000873799
			MAP10	-0.774567	0.0272564	ANKRD9	0.591825	0.0379828	AK1	-1.52816	0.00198175	INSL6	0.826909	0.00087901
			SLC16A14	0.675117	0.0272564	ASAP1	0.534852	0.0381145	RNF165	1.12782	0.00198738	SHARPIN	0.823074	0.000884932
			AKAP6	0.654865	0.0272564	AK5	-0.532216	0.0381429	LINC00484	1.25943	0.00198738	RNF152	1.22823	0.000888033
			KIAA1614	0.869525	0.0273896	KIF13A	0.539004	0.0381751	ANGPTL4	1.43922	0.00199562	KIR3DX1	1.44618	0.000891548
			FAXDC2	-0.638001	0.0276874	DDX58	0.535007	0.0382787	TCL6	1.17599	0.00201029	FAHD1	0.870722	0.000895335
			SFRP2	-0.896239	0.0278393	R3HDM4	0.533711	0.0382787	HIF1A-AS1	1.25898	0.00203833	POC1B	0.797909	0.000908754
			RHBDL2	0.959759	0.0278609	SLC24A4	0.549845	0.0382787	RHOBTB1	1.07923	0.00208118	IGKV2D-28	1.11745	0.00091079
			KLRC1	-0.656771	0.0279178	GTPBP1	0.546328	0.0384161	SH3D19	1.04861	0.0020851	MVB12B	0.847662	0.00091079
			AFAP1	0.695182	0.0280081	TCEAL1	-0.638171	0.0385352	RMI2	1.10497	0.00212077	SLC45A3	-1.27911	0.000912356
			STK3	0.622358	0.028015	RNASE3	0.704475	0.0385699	SH3BGRL3	-1.25572	0.00212077	SCRIB	0.870628	0.000913623
			GFOD1	0.612799	0.028015	FCER1A	0.553961	0.0386222	DTL	1.12487	0.00212077	MSH4	1.04399	0.000913623
			CD109	0.727331	0.0280237	LINC02009	0.910645	0.0386385	SMIM35	1.14819	0.00215607	CLU	0.849222	0.000917234
			SIPA1L1	0.613545	0.0281784	ERVK-28	0.60737	0.0387348	LAPTM4B	1.12848	0.00216708	PLCL2	0.78385	0.000921491
			IGKV5-2	0.936941	0.0282495	CYREN	0.551625	0.0387505	TPX2	1.15179	0.00217414	LGALS12	-0.88746	0.000935175
			ABCG8	0.85978	0.028284	CHMP1A	0.542903	0.0388608	SYNGAP1	1.16625	0.00223336	PPP4R1	-0.80063	0.000939043
			FBXO39	0.878789	0.0283107	PODN	1.60724	0.0388608	ZNF608	1.09375	0.00224477	WDR26	0.785347	0.00093957
			PRSS23	0.636649	0.0283107	IGLV5-45	0.61911	0.0389321	CRHBP	1.51532	0.00226779	VRK1	0.793132	0.000946563
			TROAP	-0.977095	0.0283365	RLN2	-0.698401	0.0389522	CARMIL3	1.37317	0.00226779	ABHD15-AS1	-1.31074	0.000950871
			WDR25	0.644645	0.0283365	FCN1	0.53135	0.0389811	TUB	1.17047	0.00226815	MYRF	1.75517	0.000950929
			MT-ND6	-0.657281	0.0283669	BLK	-0.538907	0.039454	RFPL3S	1.36039	0.00227017	G2E3-AS1	-1.11199	0.00095204
			TMEM164	0.614502	0.028761	SRGAP2B	0.541527	0.0395325	WDR62	1.22851	0.00231046	SLC12A9	-0.820365	0.000962266
			ATXN1	0.61108	0.0287678	PARP15	-0.525999	0.0398217	IGLV2-14	-1.31131	0.00231046	HECTD4	0.793958	0.000962266
			ETNK2	0.884845	0.0288852	VENTX	0.732215	0.0398554	MORN2	1.25966	0.00233835	TRPV5	-1.27109	0.000963198
			DICER1-AS1	0.718695	0.0289724	HERC5	0.527777	0.0400265	STAT1	1.01995	0.00237338	MT-ND4L	-1.03663	0.000969107
			GPT2	0.900821	0.0290804	LRRC37A3	-0.540177	0.0401723	NEBL	0.995666	0.00239129	LPL	-1.13154	0.000977977
			ARHGAP29	0.765358	0.0290891	BEND7	0.654539	0.0402046	HEATR9	1.49869	0.00239129	BRCA2	0.827162	0.000979656
			CD200R1L	0.826799	0.0293766	HIRIP3	-0.641454	0.0402372	SUGCT	1.05696	0.00239818	F11R	-0.873342	0.000980227
			FNDC3B	0.608788	0.0294391	CAMK4	-0.517896	0.0402854	ENPP3	1.10236	0.00239826	LDHA	0.79944	0.000980227
			ITGAD	0.752374	0.0294773	LINC01709	-0.565586	0.0404629	SDC4	1.20644	0.00240469	LINC02088	-1.08012	0.000980514
			LINC01535	0.574429	0.0295834	ZNF106	0.530325	0.0405043	TENT5C	-1.20197	0.00243494	AIDA	0.794384	0.000995822
			SUSD1	0.614836	0.0295834	LAMB3	0.691589	0.0405243	GPR143	1.35582	0.00244674	MANSC1	-1.11447	0.000996368
			ENO4	0.812691	0.0300029	SFXN2	-0.562055	0.0405324	DNAH7	1.06411	0.00244901	RTKN2	-0.763193	0.0010044
			PTPRS	0.6826	0.030069	BLNK	-0.540164	0.0406006	LINC00884	1.32881	0.00247644	JMJD1C	-0.78611	0.00101251
			BPGM	-0.62493	0.030091	ICOS	-0.526102	0.0407072	XYLB	1.1768	0.00248258	NEXMIF	-1.30449	0.00101427
			GYPC	-0.618106	0.030114	FHIT	-0.51969	0.0407072	FAM71D	1.23841	0.00252273	TIMELESS	0.958952	0.00101702
			NETO1	0.659708	0.0301367	SGCD	0.581347	0.0407072	FAM72C	1.25635	0.00254016	TNFRSF1A	-0.824742	0.00101702
			CPLX2	0.792554	0.0301367	GAB1	0.533205	0.0407072	GBP5	1.01429	0.00255088	SLC22A16	0.971944	0.00104072
			IFT81	0.708283	0.0301367	CEP70	-0.543574	0.0407072	PGM5	1.05745	0.0026046	MSC-AS1	0.84026	0.00104072
			C4A	-0.709504	0.0303152	PRR5-ARHGAP8	-0.649806	0.0407401	NXPE1	1.29048	0.00265507	FHL2	0.894612	0.00104557
			CD52	-0.62288	0.0303252	IFNGR2	0.533117	0.0407401	MSC-AS1	1.04764	0.00268323	TLE3	-0.813145	0.00104609
			DSC2	0.612737	0.0304129	SPOPL	0.529784	0.0409699	RUNDC3A	-1.28259	0.00272575	MYH11	-0.900315	0.00104609
			ADAMTS13	0.828255	0.0304899	DDAH2	0.572024	0.0410581	CENPP	1.03602	0.00272575	GREB1	-1.34041	0.00105508
			WDR86-AS1	-0.724116	0.0308952	TMEM71	0.529158	0.0410631	GLRA1	1.08745	0.00272839	NSD2	0.8041	0.00105949
			NEB	0.637372	0.0310822	ZNF766	-0.541605	0.0410907	ADAMTS17	1.06602	0.0027634	HSP90AA1	0.792045	0.0010604
			GOLM1	0.658672	0.0313979	SCOC	-0.541219	0.0410959	JAZF1-AS1	1.20122	0.00277546	MAP2K2	0.810501	0.00106479
			MAST1	1.37983	0.0313979	MRC2	0.53809	0.0411859	RNF11	-1.19238	0.00282422	ADGRV1	-0.951383	0.00109226
			SPNS3	0.627703	0.0316613	ARHGAP30	0.528964	0.0412358	ZNRF3	1.09439	0.00283077	ARAP2	0.775768	0.00109357
			CNPPD1	-0.625228	0.0318149	SLCO4A1	0.629257	0.0413387	ATP6V1C2	1.06224	0.00284745	SWT1	0.788692	0.00109357
			ZNF19	0.736132	0.0318149	ZNF200	0.54498	0.0415163	WNK3	1.07573	0.00285494	UBALD2	0.815623	0.00109953
			CHADL	0.77764	0.0320509	DOK3	0.545571	0.0416577	CCNT2-AS1	1.09226	0.00285897	FAM66A	-1.22064	0.00110209
			PGBD4	-0.667686	0.0320797	ADAR	0.527637	0.0416953	HMGA1P4	-1.6702	0.00291459	UNC80	-1.06412	0.00112557
			GCNT4	-0.630019	0.0323895	KIAA0513	0.532257	0.0419064	EGR1	1.6407	0.0029151	TMEM183A	0.790626	0.00112756
			FES	0.609233	0.0324004	LINC00482	0.877985	0.0424559	GOLGA8DP	1.45	0.0029151	FHL3	-1.05333	0.00112947
			FAM160A1	0.651858	0.032545	PMEL	-0.601399	0.042462	OSBPL1A	1.05164	0.0029151	FAM170B-AS1	-1.32684	0.0011419
			RNF217-AS1	0.693503	0.032715	ZEB2	0.524525	0.0427642	DNAAF4	1.472	0.00295051	CYP4F11	-2.13363	0.00114307
			NRP1	0.639449	0.032799	CPEB1-AS1	-0.786852	0.0427642	EPB41L4A	1.04674	0.0029845	PRRT1B	-2.06124	0.00114307
			FBXL16	-0.749727	0.032799	SAMD4A	0.568715	0.0427727	CYP1B1	-1.20193	0.00299776	GMNN	0.905677	0.00114711
			IGLV1-51	0.674244	0.032799	OR2I1P	1.08752	0.0427727	BCO2	1.25973	0.00301946	CNN3	1.1671	0.00115549
			SOCS2-AS1	0.763681	0.032924	ABCG2	-0.563672	0.042784	B4GALNT3	1.1284	0.00308661	GASAL1	1.11577	0.00115926
			RUNX1	0.59974	0.0329957	PLCE1	-0.543576	0.0429114	RPL39L	1.1028	0.00315123	LST1	-0.81162	0.00115926
			LINC01252	0.834206	0.0329957	OSGEPL1	-0.577773	0.0430893	FSCN2	1.32856	0.00317178	DCUN1D1	0.777669	0.00115926
			BIK	0.793478	0.0330612	DUSP6	0.528199	0.0430893	BRICD5	-1.48871	0.00318358	TMEM217	1.1963	0.00118974
			DENND1A	0.603362	0.0331202	ITGAD	0.699327	0.0430893	EPN3	1.4276	0.00318358	CPQ	-0.78268	0.00119893
			TEX35	0.67731	0.0332794	DNAAF2	-0.555848	0.0431206	CDCA2	1.14945	0.00318358	MIR3945HG	-1.37695	0.00120149
			GALNT8	0.710382	0.0336079	MAPK12	-0.658992	0.0431206	SSTR5-AS1	0.953553	0.00319647	MYO15B	-0.82992	0.00120394
			FARS2	0.603139	0.0337908	MYL4	0.526898	0.0431206	TACR1	1.04736	0.00324302	SGPP2	0.870225	0.00122493
			KCNE1	0.612797	0.0337908	MGST2	0.537771	0.0433054	NEB	1.02841	0.00326438	AATK	-0.882306	0.00122634
			RAB38	0.764234	0.0338092	MS4A2	0.619712	0.0433779	ITGB5	1.07839	0.00327537	BST2	0.822309	0.0012339
			ST6GALNAC4	-0.657352	0.0338092	ACOX1	0.528076	0.0433779	C1orf21	1.00543	0.00328129	LRRC49	-1.59603	0.00123847
			SMAD1	0.662282	0.0338092	MFSD4A	-0.633685	0.0435401	KCNAB1	1.02152	0.00333333	PIM1	0.771004	0.00123855
			IGHG4	0.719002	0.034025	LST1	0.526764	0.0436504	ANLN	1.11382	0.00336517	STARD5	-0.807876	0.00124168
			BEND3	0.76229	0.0342107	PTCHD1	0.532118	0.0439462	SYNPO	1.15174	0.00337942	UBA52	0.860379	0.00126449
			POF1B	0.743129	0.0342323	SIGLEC7	0.55829	0.0439462	RAB6B	1.13526	0.0033961	NAP1L3	-1.04917	0.00126797
			EBF1	0.599128	0.0344964	NBEA	-0.517092	0.0439462	GRIP2	1.13726	0.00341319	JAZF1	0.768025	0.00127058
			RARB	0.618672	0.0346916	RAPGEF4-AS1	0.825943	0.0439462	IGLV3-21	-1.32434	0.0034241	IFT52	0.823749	0.00127601
			PTGR1	0.914531	0.0347103	SLK	0.523618	0.0439462	IL17D	1.53962	0.00343599	KIAA1549	-1.4724	0.00127755
			ZNF438	0.603476	0.0347655	CORO1C	0.524277	0.0439462	CLTCL1	1.05655	0.00344793	STXBP5	-0.774155	0.00129545
			ZNF445	0.604631	0.0349357	CCDC149	0.565318	0.0443072	CAT	-1.16632	0.00345693	RGS18	-0.787012	0.00130168
			OTUD6B-AS1	-0.634083	0.0351684	CHD7	0.524132	0.044372	NEGR1	1.04382	0.00346741	C5	0.868198	0.00130996
			CTTNBP2NL	0.691175	0.0353132	PRPF40B	-0.559336	0.0445857	LINC01750	1.52517	0.00348002	APOL2	0.779663	0.00132322
			PLB1	0.600396	0.0353132	DYNLT1	0.532908	0.0446408	PTCH2	1.25251	0.00350322	MAP3K21	-1.07615	0.00132412
			VEPH1	0.726194	0.0353445	SDHAF4	-0.576024	0.0447767	XCR1	1.42462	0.00356547	VANGL1	0.890138	0.00132412
			GLRA1	0.675806	0.0353914	GPX1	0.519131	0.0449371	FLVCR2	1.07022	0.00356939	IFRD1	-0.779341	0.00132732
			RUSC2	0.725797	0.0353914	ACTN1	0.526202	0.0450659	OSMR	1.05018	0.00365035	ZNF487	-0.846682	0.00132899
			NEIL3	-0.693641	0.0354907	RGS19	0.525248	0.0453515	CASZ1	1.06861	0.00370006	CLDND2	1.26756	0.00132986
			FOXD2-AS1	1.09515	0.0354907	LMF1	-0.5335	0.0454192	IL17RE	1.29998	0.00372765	LINC00632	-1.54794	0.0013376
			S100Z	0.617419	0.0357695	SMCHD1	0.520152	0.0454197	RBPMS	1.01449	0.00394707	GPR63	-1.27886	0.00135839
			FIRRE	0.660558	0.0357987	DPF3	-0.5587	0.0454286	MYOF	1.00617	0.00396017	ZBTB34	-0.783552	0.00136219
			RIOK3	-0.605386	0.0357987	CFLAR	0.52003	0.0455105	BFSP2	1.15351	0.00397693	FABP5	1.28831	0.00136499
			PPARGC1B	0.632552	0.0358481	BRI3	0.530774	0.0455105	TRIM3	1.10935	0.00402052	RHBDF2	0.787779	0.00137205
			SCOC	-0.632684	0.0359289	AIF1	0.526388	0.0455105	CCNB3	1.1402	0.0040392	DIXDC1	-0.81473	0.00137613
			RAB44	0.597219	0.0359927	PYCARD	0.530164	0.0455105	MISP3	-2.21082	0.00407278	ADGRE5	-0.790461	0.00138067
			TRIO	0.595984	0.0364228	VAV1	0.52647	0.0455686	RHEX	1.14076	0.00407278	RNF141	-0.778428	0.00138142
			TTC21A	0.668432	0.0365412	ANGPTL6	0.655886	0.0461312	MEIS2	1.03516	0.00408173	KPNA2	0.934964	0.00139501
			DBNDD1	0.672191	0.0367406	ZDHHC11B	-0.618585	0.0462259	TMPRSS9	1.06118	0.004101	SERPINB10	1.03146	0.00141637
			NUDT4B	-0.644649	0.0368099	LRRC49	0.694995	0.0462549	ULBP3	1.53553	0.00420472	CENPO	0.936251	0.00143334
			MPP2	0.829343	0.0368814	WNT7A	-0.588272	0.0462972	LHFPL2	0.992406	0.00420863	DNAH9	-1.00135	0.00144178
			ZNF341-AS1	0.906537	0.0369575	TMLHE	0.535672	0.0464262	CNTD1	1.09412	0.00426547	CD14	-0.803687	0.00144262
			ANGPTL6	0.751172	0.0371337	LINC01410	0.534946	0.0464707	HTR6	1.33858	0.00426547	ASCL2	1.0569	0.00145615
			TYRO3	1.00129	0.0373712	CFH	-0.581184	0.0467724	URGCP-MRPS24	1.27667	0.00428724	IL16	-0.770172	0.00145726
			POMT2	0.690124	0.037834	POTEG	0.852164	0.0467724	CNPPD1	-1.16699	0.00428724	MYO1F	-0.77101	0.00146126
			LOXL1	0.868112	0.038016	CCDC189	0.669798	0.0467724	YIPF7	1.21172	0.0043127	ABLIM2	-0.831495	0.00147321
			NOG	-0.690322	0.0380658	SLC12A6	0.518538	0.0467724	IGLC2	-1.15451	0.00435335	GINS1	1.26932	0.00147449
			CELA2B	1.06548	0.0383947	ANTXR2	0.517942	0.046853	MACROD1	1.15431	0.00435831	SH3RF1	0.890982	0.0014756
			GORAB-AS1	0.798398	0.0384748	SCARF2	-0.924338	0.0468547	LINC01013	1.0162	0.00436889	TRPM6	-0.815695	0.0014756
			RNF213	0.586974	0.0390295	RETREG1	-0.512322	0.0468584	HGD	1.09544	0.00439763	OVOL2	0.9179	0.00147693
			TSBP1-AS1	0.717718	0.0390589	MTMR6	0.519706	0.0471291	EPS8	1.0252	0.0044144	MAP7D2	-1.24436	0.00148002
			UNC5A	0.690882	0.0390998	SEMA3C	0.521053	0.0472464	GCHFR	-1.58518	0.00441516	SLC39A8	0.777856	0.00148026
			HHAT	0.618055	0.039107	GRM3	0.690521	0.0473312	TMEM17	1.60784	0.00444236	CENPH	0.844102	0.00148642
			CDYL2	0.601426	0.0391557	TRIM10	0.522204	0.0473312	RPS5	-1.14601	0.00446224	LIPN	-0.841334	0.00149629
			CD27	-0.757158	0.039215	EREG	0.61165	0.047492	TSPAN16	-1.39291	0.00448972	IL3RA	-0.907177	0.00153387
			CHGA	0.724795	0.0395111	ANP32B	-0.525126	0.047492	KIF19	1.1281	0.00449382	POMP	0.791856	0.00153387
			NUTM2D	0.700075	0.0397988	ZNF583	-0.534294	0.0475655	PLEKHG7	1.03954	0.00456364	ZNRF1	0.852736	0.00154577
			C1orf105	0.676147	0.0400201	PRAG1	-0.523315	0.0475749	ORC1	1.16616	0.00457155	DDIT4	0.902969	0.00154577
			JAKMIP2	0.600923	0.0400201	GALNT12	-0.589157	0.0476221	PPFIA4	1.14225	0.00461699	C15orf48	1.95604	0.00156457
			KCNG1	0.731927	0.0400576	UBR2	0.516283	0.0477152	TNFRSF21	1.12055	0.00462819	FAM102A	-0.77616	0.00156544
			PRKN	0.598219	0.0400773	PRIM1	-0.556199	0.047774	GTSE1	1.27864	0.0046341	CFAP43	-1.08052	0.00156803
			EPB41	-0.594104	0.0401471	USP6	0.552207	0.0479391	LINC00664	1.38983	0.00466372	RASGRP4	-0.890295	0.00156964
			GPM6A	0.572965	0.04053	ZC4H2	-0.539036	0.0480989	SPAG16	0.989786	0.00468702	HRH1	-1.09595	0.00158436
			PRDM11	0.634968	0.04053	LINC00963	0.537944	0.0480989	PDZD2	0.999977	0.00474227	LEXM	1.16202	0.001589
			MUC3A	0.836851	0.04053	CD46	0.514829	0.0481323	ISM1	1.11051	0.00477628	HSP90B1	0.761658	0.00159379
			CNIH3	0.634584	0.0409367	DIP2B	0.51624	0.0485058	OLFM4	-1.23706	0.00478163	CDYL2	0.794814	0.00159629
			CYP46A1	0.911361	0.0410755	SCPEP1	0.522154	0.0485058	RIMS3	1.10942	0.00478808	GRIA4	-1.80697	0.0016009
			STX17-AS1	0.977939	0.0411477	ZNF445	0.523358	0.0486817	FGF13	0.997751	0.00479959	DNAJC3-DT	-0.894386	0.00160257
			SORD	0.589992	0.0412017	NPC2	0.524143	0.0486817	OR52I2	1.36184	0.00480268	DCAF6	0.758989	0.0016197
			TBX19	0.674935	0.0413498	ZNF569	-0.524937	0.0486817	DRAXIN	1.10026	0.00480863	ID3	-0.918269	0.0016328
			TIMM8B	-0.667652	0.0413502	GABARAPL1	0.526094	0.0490574	IGKV1-39	-1.26717	0.00482052	CXXC4	-2.36576	0.00164789
			ETV6	0.583454	0.041557	TMEM267	-0.524655	0.0490574	RSPH10B	1.08411	0.00483419	IGHA2	0.93868	0.00165704
			FBP1	0.639444	0.0416113	TPI1	0.51744	0.0490574	EVPL	1.51899	0.00483419	NLRP12	-0.795652	0.00167059
			CYTH3	0.627367	0.041628	TMEM150B	0.649616	0.0490608	VSTM5	1.14648	0.00487443	RACGAP1	0.855297	0.0016741
			GALNT2	0.593227	0.0418786	PCTP	0.520092	0.0490971	TPH1	1.13762	0.00487443	HLA-DQB1	-0.78769	0.00167465
			EIF4G3	0.585139	0.0419788	SLC15A4	0.518486	0.049258	NCBP2L	1.35049	0.00487955	TBC1D31	0.765296	0.00167844
			DIAPH2-AS1	0.832939	0.0420184	SBK1	-0.553415	0.049258	COLCA1	1.29553	0.00487955	BTNL9	-1.4431	0.00168053
			MCF2L	0.633418	0.0420184	SEC14L1	0.515646	0.049258	KIF9	1.18109	0.004996	COL5A3	1.06207	0.00168308
			CTNNAL1	-0.636899	0.04212	GSN	0.516994	0.049258	PLPP7	1.15808	0.00504235	ARID5B	0.753876	0.00168597
			SMPDL3B	0.934823	0.0423632	SNTG2	0.623441	0.049258	PAX8-AS1	1.23357	0.00512276	ENTHD1	-0.841589	0.00169218
			RASGEF1B	0.595123	0.0426282	IPCEF1	0.520967	0.049258	HINT1	-1.14325	0.00512356	ZSCAN9	-0.874826	0.00171768
			CMTM4	0.615922	0.0426282	KLRC1	-0.529475	0.049258	DSCAS	1.21838	0.00512356	PFKFB4	-0.787028	0.00174586
			HEY1	1.12686	0.0433101	VMP1	0.513342	0.049258	SEMA5A	0.995135	0.00526514	PINK1-AS	0.868638	0.00174616
			GFAP	1.08528	0.0433101	ITGB2	0.514595	0.049258	ADGRB1	1.14063	0.00526514	PLK3	-1.00543	0.00174742
			TRERF1	0.580329	0.0433186	ZNF382	-0.53385	0.049258	HEPHL1	1.03902	0.00526514	IL15RA	0.864654	0.00174742
			RPS14	-0.59135	0.0434393	PTPRB	-0.65244	0.049258	RPL31	-1.13257	0.00530843	NIPSNAP3B	-0.943392	0.00175281
			LINC00470	0.590121	0.0436054	ANK1	0.516507	0.0493078	MGLL	1.00415	0.00534514	POMGNT2	0.960757	0.0017592
			MYO1E	0.610274	0.0436054	STOM	0.512675	0.0494468	INF2	-1.20711	0.00536897	TNFSF14	-0.824001	0.00178168
			NUGGC	0.653949	0.0436314	LINC00298	0.559083	0.0494468	HECW2	0.983706	0.00539222	LINC00639	-0.96231	0.00180925
			TMEM63C	0.857459	0.0439383	ATXN2L	-0.546118	0.0494468	RNFT2	1.08804	0.00541217	HMGB3	1.30478	0.00180925
			ANP32E	-0.60443	0.0439901	ZNF491	-0.623267	0.0495703	IGLL1	1.45965	0.00542178	ROGDI	0.959042	0.00184549
			MS4A14	0.584807	0.044019	TINF2	0.519732	0.049575	WDR31	1.19322	0.00542779	OR2I1P	1.85605	0.00184883
			CLECL1	-0.627916	0.0441103	IFIH1	0.514395	0.0496386	DOCK4	0.96389	0.00542851	LCT	-0.997427	0.00184971
			ITPR1	0.578223	0.0441103	TGFBI	0.518325	0.0497281	EEF1A1	-1.11833	0.005432	NEFL	-1.42929	0.0018743
			DHCR24	0.681597	0.0443014				GPT2	1.22481	0.005432	ITGB8	-1.19004	0.00187577
			TBC1D3F	0.697706	0.0445632				C7orf57	1.33388	0.0054455	IFNLR1	0.851393	0.00189545
			SCAT1	0.975284	0.0445632				LAYN	1.21041	0.00546498	ACSS3	-0.807144	0.0018955
			KCNQ5	0.580812	0.0446187				AJAP1	0.996474	0.00552895	XCL2	-0.980774	0.00191635
			HEPHL1	0.649163	0.0448162				TNNT1	1.05555	0.00552895	KLHDC8B	0.843832	0.00192781
			ZNF215	0.672682	0.0448162				TPT1	-1.11706	0.00555451	WDR13	0.809131	0.00192781
			ZEB2	0.575111	0.0448162				MS4A4A	0.999154	0.00567227	CCNB3	-0.9773	0.00193715
			TCN2	0.695438	0.0451412				FKBP9	1.11877	0.00567227	DCHS2	-1.08562	0.00194888
			FBXO40	0.717977	0.0453988				MAST2	0.978168	0.00568887	HSH2D	-0.7872	0.00194888
			BIRC3	-0.585557	0.0454065				PKP4-AS1	1.18953	0.00580523	CDC27	0.749265	0.00195628
			AFF3	0.574605	0.0454496				AFAP1	1.02473	0.00581943	C16orf54	-0.773863	0.00195649
			PCDH9	0.574855	0.0455243				CDH1	1.00914	0.00583338	ZSWIM5	-0.752711	0.00197003
			RFTN2	0.63712	0.0455243				UACA	1.03181	0.00589839	FDFT1	0.75494	0.00197403
			A2M-AS1	0.57839	0.0455243				TDRD15	1.09469	0.00595096	CCDC102A	1.03572	0.0019761
			CHSY1	0.580481	0.0457344				TRAM1L1	-1.23917	0.00602251	SESTD1	0.755333	0.00199016
			SP140	0.576867	0.0460847				GSPT2	-1.13823	0.00604384	PARP14	0.739956	0.00199247
			WNK3	0.634986	0.0460921				RAB40B	1.10796	0.00608151	SIRPB2	-0.828849	0.00199398
			TSPAN18	0.611533	0.0461262				CDH12	0.983586	0.00608152	MT-ND4	-0.81504	0.00200193
			SKA3	-0.681217	0.0461365				GSDME	1.02472	0.00608152	DAPK1	-0.789909	0.00200328
			CHST11	0.57338	0.0461684				C12orf57	-1.17836	0.00612282	VEPH1	1.03509	0.00200497
			STK33	0.646876	0.0462516				TTC26	1.00836	0.00617191	PLBD2	0.866739	0.00201337
			C2	0.744998	0.0463336				DNAJB13	1.20499	0.00617191	XIST	0.734948	0.0020202
			NCALD	0.576054	0.0469082				PRKAR1B	1.00536	0.0062127	GLT8D2	-0.75825	0.00203288
			TNFSF11	0.763793	0.0475065				IGLV1-51	-1.32931	0.00622259	MPPED2	-0.901631	0.00207882
			LINC00384	0.970676	0.0475083				HSD17B6	1.18416	0.00627527	CCDC167	0.875465	0.00208345
			TPD52	0.579639	0.0475422				EFCAB2	0.985413	0.00630858	LILRA4	-1.39031	0.00209491
			ITGA9-AS1	0.715892	0.0475422				LINC02615	0.993784	0.0063332	GADD45GIP1	0.818414	0.00210319
			CCDC200	0.594511	0.047714				MRAS	1.0694	0.00634006	MINDY1	-0.807133	0.00213934
			MYO5B	0.640884	0.0478035				PCSK6	0.999834	0.00635405	CUL4A	0.749455	0.00214904
			CASKIN2	0.692941	0.0478035				APOL1	0.974893	0.00638981	PISD	-0.791977	0.00215916
			TIGD2	-0.642002	0.0478816				KCTD12	-1.10379	0.00655588	ALG1L2	-1.33887	0.00216091
			MAP3K20	0.593441	0.04789				ZNF471	1.08798	0.00659235	CCDC125	-0.787371	0.00217157
			SMC1B	0.677744	0.0479112				DEPDC4	1.17904	0.0066227	RMND5A	0.73995	0.00217157
			SAMD9	-0.579566	0.048327				GRIN3A	0.984817	0.00666378	SMAD5	-0.757603	0.00218697
			MINAR1	0.629469	0.0484815				MELK	1.0282	0.00666589	SOX13	-1.07109	0.00219629
			TRAPPC9	0.572042	0.0485399				GBP1	0.940615	0.00668307	NCAPH2	0.783446	0.00220483
			PPFIBP1	0.628867	0.0485399				FAM66E	1.08343	0.00668307	ALS2	-0.798084	0.0022158
			DAPK1	0.571641	0.0485399				TSPAN4	-1.29421	0.00668307	TYMS	1.01485	0.0022158
			IGHV3-72	0.925914	0.0485721				ITIH2	1.05818	0.00668599	ESPL1	1.14801	0.0022423
			A2ML1	0.781502	0.0485721				LIPC	1.06698	0.00669824	IGHV2-5	1.56583	0.00225768
			OLFM2	0.672728	0.0485866				LINC01873	1.62382	0.0067804	RARA	-0.802682	0.00226963
			MUC6	0.770476	0.0485867				TMEM241	1.00206	0.00683727	ZNF329	-0.791299	0.0022866
			DOCK4	0.575868	0.0489732				RNF187	-1.13043	0.00688201	EFNA5	-0.93365	0.0023085
			MMP14	0.883264	0.0493991				STAP2	1.2655	0.0068836	CYSLTR1	-0.761067	0.00231908
			ADCY9	0.594612	0.0493991				IGLV3-25	-1.36478	0.00690127	SYT11	0.779316	0.00232474
			TBC1D3I	0.675071	0.0494812				XRCC3	-1.42107	0.00690354	LEF1-AS1	-0.747746	0.00232816
			STARD9	0.59313	0.0496064				ANKRD31	1.00811	0.00692432	ADM	-0.856551	0.00232897
			AGPAT4	0.576945	0.049729				INTS12	1.01379	0.00694942	ODC1	0.737176	0.00234143
			FAM171B	0.693138	0.0498919				DLG5	1.03439	0.00695392	VRK2	0.738654	0.00234143
									MPIG6B	-1.27707	0.00697638	LINC01220	-1.55208	0.00236275
									DNM3	0.945691	0.00701032	LRRCC1	0.852488	0.00236275
									ZDHHC15	1.00587	0.0070405	TRIM69	0.746618	0.00237438
									KCP	1.16817	0.00706097	MND1	1.14775	0.00238546
									KCNMB4	1.00089	0.00722023	STEAP4	-0.813421	0.00240124
									C8orf82	-1.4215	0.0072371	CEP112	-0.735766	0.00240124
									SLC39A11	0.946627	0.0072614	GNAQ	-0.737447	0.00240124
									HEMGN	-1.09435	0.00731848	MT-ATP8	-1.1854	0.00242983
									AKAP12	1.00347	0.00733911	ADCY9	0.793546	0.00244936
									SYT17	1.03243	0.00738112	SSBP3	0.743044	0.00245828
									TNKS2-AS1	1.35354	0.00739052	RANBP9	0.737664	0.00245828
									TEPP	1.12488	0.00739052	KHDRBS3	-0.943051	0.00246631
									CEP55	1.03343	0.00749659	MAFG	0.985175	0.0024734
									METTL14-DT	1.28479	0.00749659	IGLV3-10	1.17078	0.00250455
									GRIK1	0.958063	0.00749659	TLR1	-0.738033	0.00250465
									XAF1	0.936366	0.00749659	SLC43A1	0.863352	0.00251339
									MYLK4	1.03716	0.00749659	SAMD13	-1.10937	0.00254935
									PLSCR4	1.09324	0.00754912	ORM2	0.985899	0.00255039
									C1QTNF7	1.01446	0.00770727	FAM117A	0.736412	0.00255355
									FBN2	0.961374	0.00771047	RAB27B	0.764798	0.00258798
									RAPGEF3	1.13465	0.00783933	PSMB9	0.734407	0.00261314
									RFTN2	0.988524	0.00793714	IGHV1-24	1.5419	0.00262387
									LRP2BP	-1.18473	0.00820588	PRDM5	-0.712714	0.00263344
									ME1	0.994985	0.00825308	GCNT2	0.771827	0.00263878
									STOX1	1.04351	0.00840116	CDH26	-0.838368	0.00265679
									PPL	1.02095	0.00845511	IFNGR1	-0.734652	0.00266743
									NOXA1	-1.35389	0.00845532	LINC01358	1.08817	0.00267932
									TNFAIP8L1	-1.31672	0.00848745	NEIL3	0.843461	0.00268526
									FCN2	-1.22361	0.00855085	EEPD1	-0.791869	0.00269971
									LNP1	1.06663	0.00863467	ZNF835	-0.997974	0.00271733
									LAP3	0.921202	0.00863953	FLVCR2	0.879284	0.00271733
									CLEC1A	1.01621	0.00887112	SULT1A1	-0.838822	0.00272033
									RDH12	1.26309	0.00890129	TPST2	0.746869	0.00272384
									LINC01535	0.919766	0.00890129	LINC01376	-0.73484	0.00272771
									SLC25A27	1.21841	0.00890768	LINC02345	-1.97491	0.00276463
									SH3RF3	0.946425	0.00909279	PPP6R1	0.745985	0.00277402
									FANCC	0.937463	0.00916846	EPHA4	-0.79137	0.00278554
									SDC2	0.997459	0.00916846	EVPL	1.58431	0.00279123
									CDKN2B-AS1	0.952658	0.00918318	MYCT1	-0.984682	0.0028176
									ZSCAN31	1.06519	0.00920696	DHRS3	-0.854394	0.00281923
									OLFM2	1.01204	0.00920696	SCIN	-1.17023	0.00284654
									RPLP0	-1.06475	0.00922218	PI4K2A	0.88455	0.00287601
									CDC42BPA	0.924445	0.00928462	INPP5A	-0.744953	0.0028834
									MYO5C	1.04712	0.00930928	PPIL6	-1.38034	0.0028834
									PPP1R9A	0.943852	0.0093676	EGLN1	-0.736576	0.00291637
									ZNF280B	1.05053	0.00940871	HELZ2	0.73284	0.00296695
									PRRT1B	1.23529	0.00941074	PARD3B	-0.819593	0.00297022
									NEXMIF	0.991318	0.00950938	ANKRD18A	-1.05253	0.00299503
									KIFC3	0.992104	0.00951417	PPA1	0.752852	0.00300708
									POT1-AS1	0.963826	0.00953177	ADGRE1	-0.761224	0.00303606
									PRR19	1.65021	0.00953177	KCND3	-0.851893	0.00303717
									LINC00652	1.13965	0.00955771	PDK2	0.868352	0.00303938
									ZNF768	-1.21326	0.00955771	RAB6A	0.729481	0.00306098
									CCDC34	1.10788	0.00960953	STOX1	-0.93722	0.00307312
									FECH	-1.07084	0.00965733	ATAD2	0.744661	0.00307312
									B4GALT1-AS1	1.16779	0.00970102	RIPOR3	0.799659	0.00308253
									VMO1	-2.26749	0.00979707	PSME4	0.720572	0.00308319
									SARDH	0.995004	0.00992605	PIP5KL1	1.12505	0.00311575
									ARHGAP6	0.960604	0.00994112	ITM2B	-0.719665	0.00314792
									POLR2K	-1.10995	0.00996298	ANKH	0.721917	0.00314886
									NOTCH4	0.992608	0.00998477	CNTLN	0.752275	0.00317602
									CFAP58	1.00297	0.0100225	APOBEC3H	1.34954	0.00318567
									AQP1	-1.67056	0.0100398	CD200R1	-0.730878	0.00319355
									CXCL8	-1.12225	0.0100684	ZNF517	-0.797243	0.00325087
									LRRC24	-1.72119	0.0101624	PRR11	0.962382	0.00325087
									AR	1.07836	0.0101624	C8orf88	0.853821	0.00325429
									FRMD3	0.924647	0.0101624	IGHV1-2	1.04265	0.00326748
									SPIRE1	0.948826	0.0105343	VPS37C	-0.766581	0.00326748
									GPD1	1.30835	0.0106303	ABTB2	-0.758723	0.00326748
									LINC01366	1.20331	0.0106303	TRIM2	-0.870897	0.00327873
									HOMER1	0.975866	0.0106546	ARHGAP9	-0.735569	0.00328291
									CTSW	-1.09569	0.0106972	FBLN5	-0.951775	0.00328682
									RAB20	0.962864	0.0107602	DESI1	0.754898	0.00328682
									RNF212B	1.007	0.0108138	KDM6B	-0.777714	0.00330352
									RPS18	-1.04779	0.0108432	NFASC	-1.10984	0.00334442
									CLEC12A	-1.04396	0.0109098	CMTM5	1.03349	0.00334641
									DENND5B-AS1	1.13874	0.0110437	PTGFRN	-1.03681	0.0033728
									PTPRM	0.912252	0.0111105	TMEM43	-0.768113	0.00338196
									TRIM10	-1.11439	0.0111142	LINC01943	1.07631	0.00341796
									EPHB3	1.2074	0.0111142	LFNG	-0.736162	0.00344808
									GAS8	1.06359	0.0111564	FAM225A	1.28327	0.00345309
									FAM71F2	1.07474	0.0113159	DCHS1	-1.02235	0.0034539
									GRK4	1.00081	0.0113878	ANXA9	-0.886458	0.00350892
									PTPRS	0.959439	0.0114222	EIF4G3	0.717073	0.00351762
									RTN4R	1.18303	0.0115404	WNT10A	-1.68434	0.00352844
									ADGRL1	1.03704	0.0116291	LINC01226	-1.50789	0.00355539
									ZNF774	1.23201	0.0116404	DPEP3	-1.29888	0.00355689
									GRIN2C	1.2021	0.0116404	NCF4	-0.754531	0.00358154
									RHOXF1-AS1	1.11551	0.0116707	CCL4	0.794668	0.00358979
									DHRS9	0.894949	0.0117296	PAQR7	-0.873262	0.00359048
									DPF3	0.954648	0.0117398	GABBR2	-0.755629	0.00359048
									CCDC85C	0.957778	0.0117512	PCNT	0.730957	0.00359862
									DICER1-AS1	0.993315	0.0117853	NUDT1	0.921129	0.00359862
									MTHFD1L	0.957414	0.0117896	RPS15A	0.717381	0.00361876
									C9orf43	1.16981	0.0118539	FLG-AS1	-0.872445	0.00362956
									SYCP2L	0.939863	0.0118684	CHST2	0.764905	0.00362956
									MAPK12	-1.2459	0.0118684	IRF3	0.748247	0.00363186
									BMP8A	1.20258	0.011872	EDAR	-0.764904	0.00365909
									EXPH5	0.945939	0.0119215	PRPS2	0.738709	0.00367585
									IGHV1OR15-1	-1.43286	0.0119248	PPT1	-0.713584	0.00367799
									ZDHHC14	0.920098	0.0119565	DAAM2	-1.13995	0.00368914
									AIRE	-1.26056	0.0119841	SLC45A4	-0.729713	0.00368992
									CSDC2	1.26559	0.0121071	CYB561	0.762794	0.00369235
									CABYR	1.0871	0.0123269	TMEM200A	-1.0544	0.00369235
									ZNF366	1.00057	0.0123698	ACACB	-0.892835	0.0037325
									LINC00867	1.25696	0.0124916	INCENP	0.818293	0.0037325
									TCTN2	1.05772	0.0125198	PPARGC1B	0.772066	0.00373722
									PKHD1L1	0.925259	0.0126022	GUCY1B1	0.820635	0.00380533
									MMP23B	-1.98636	0.0126321	IGHV3OR16-13	1.4011	0.00380533
									CHDH	1.17399	0.0127174	AK1	0.948036	0.00380533
									ADD2	0.93019	0.0127278	FANCL	0.72318	0.00380533
									GUCY2D	1.15537	0.0127377	MAP3K19	-0.919351	0.00380533
									OR52K1	0.897578	0.0127709	TPTE2	-0.787861	0.00381123
									LRRC8E	1.24566	0.012778	SRSF8	0.735145	0.00386343
									RBMS2	0.938161	0.0129552	LINC01301	-1.2091	0.00386556
									WFS1	1.24322	0.0130451	MXD1	-0.709512	0.00387405
									STARD9	0.90381	0.0130467	NUGGC	0.885418	0.00388371
									BNIP3L	-1.02229	0.0131302	TDRD1	-1.56958	0.00388908
									ZNF607	-1.64587	0.0132226	RAB6C	0.849436	0.00392672
									PRICKLE1	0.949637	0.0132407	KBTBD11	-0.741556	0.00393208
									PRR13	-1.69526	0.0132971	PPFIA4	-1.00788	0.0039338
									GPRC5B	1.14506	0.0133392	CEP63	-0.724273	0.0039338
									KLRC1	-1.05752	0.0133478	SSBP2	-0.707915	0.0039338
									MSH6	0.909998	0.0134385	GALNT12	-0.850755	0.0039338
									TUBB8	1.05238	0.0134658	SIAH1	-0.76232	0.00399758
									TESC-AS1	1.06419	0.0135074	DIAPH3	0.899608	0.00400117
									SPEG	1.10437	0.013509	SLC25A22	0.884379	0.00401247
									NIPAL1	0.975714	0.0136311	B3GAT1	0.94793	0.00405673
									SNHG7	-1.06115	0.0137105	TFDP2	0.715353	0.00406547
									MANSC4	1.32471	0.0138036	PGAP1	0.739197	0.00409177
									BOLL	0.985343	0.0138036	CHAF1A	0.85062	0.0040956
									E2F7	1.0242	0.0138147	GDPD5	0.754781	0.00411565
									SLC35F2	0.929822	0.0138147	SLC6A12	0.90287	0.00413822
									AMDHD2	-1.14172	0.0138167	PSMB6	0.754316	0.00414071
									ESPL1	1.04656	0.0138549	ENPP3	-0.910426	0.00420456
									CCNE1	1.0827	0.0138989	KLF3-AS1	-0.787134	0.0042063
									LRP6	0.983563	0.0139562	MT1F	1.23207	0.0042368
									ATP5F1D	-1.33848	0.0139824	ODF3B	0.759676	0.00426304
									C2CD6	0.993125	0.0139929	PDGFRL	-1.62574	0.00426683
									MEIS1	0.957263	0.0140466	CD302	-0.742697	0.00427495
									KATNAL2	0.920194	0.0140589	AOC3	-1.37055	0.00428629
									CHCHD6	0.925991	0.0140589	FAM126B	-0.711939	0.00429179
									OVCH1	1.0293	0.0141305	PPDPF	0.803131	0.00432192
									FBLN7	1.00031	0.0141305	MRC1	-1.1892	0.00436272
									GCSAML	1.04336	0.0142637	ABCB11	-1.42702	0.00436407
									ADGRA2	0.991907	0.0144988	RITA1	1.40055	0.00436959
									C1orf54	1.10096	0.0145083	LINC02551	-1.05824	0.00436959
									CHRFAM7A	1.06462	0.0145366	CDKL1	0.739284	0.00437636
									RPL29	-1.01684	0.0145699	PHACTR2	0.698364	0.00437636
									PROX2	1.08927	0.0145881	ITGB4	-1.32695	0.00438213
									MMP14	1.28048	0.0146085	ENPP1	-1.29166	0.00438213
									CENPS-CORT	1.20999	0.0146085	IGHV3-43	1.29936	0.00438213
									NEK11	0.910617	0.0146845	SLC12A5-AS1	0.99999	0.00438213
									CRIP1	-1.57697	0.0147228	AGO4	-0.709311	0.00438213
									KDM7A-DT	-1.08602	0.0148778	TXN	0.748259	0.00438996
									PRPS1L1	-1.34375	0.0149034	PLSCR2	0.83761	0.00441197
									RNF212	1.03738	0.0149737	PPM1L	-0.688752	0.00441461
									C12orf40	0.951453	0.0150533	LYN	-0.700633	0.00443554
									CMTM4	0.899674	0.0150624	HECTD3	0.79698	0.0044368
									UMODL1	1.01829	0.0150624	ERCC2	0.817654	0.00445564
									PNP	-1.03741	0.0150624	CSRNP1	-0.784289	0.00448059
									AZIN2	1.00822	0.0150679	LRRC6	-0.795504	0.00448108
									TTC34	0.984549	0.0150679	SLC16A10	-0.754965	0.00448108
									ARHGEF26	0.94041	0.0152169	PPCDC	-0.7579	0.00453533
									CAMTA1	0.87741	0.0152456	BCL2L13	0.705647	0.00458698
									LINC02541	1.11711	0.0152564	ATP2B1	-0.695735	0.00458999
									SPATS2L	0.89158	0.0155062	PM20D1	1.06825	0.00460549
									ACOT7	0.98112	0.0156944	ZNF208	-0.920645	0.00460549
									BMP3	1.11188	0.0157662	CYB5R3	0.736921	0.00463368
									NCAM1	0.874981	0.0157913	TRIM74	-1.20489	0.00472541
									LRP5	0.994798	0.0159067	TPRG1L	0.711573	0.00477533
									SLC6A12	0.960424	0.0159367	SLC5A9	-1.18234	0.00480348
									GLIS2	1.7568	0.0159562	VWA7	-2.32481	0.00484575
									PKP2	0.958092	0.0160802	CALR	0.702497	0.0048614
									OPHN1	0.911802	0.0161087	RNF130	-0.703482	0.00487162
									CHKB	0.908301	0.0162174	EXOC3L1	1.16066	0.00487619
									CELA2B	1.3512	0.0162182	PXDN	-1.31749	0.00487787
									MRPS22	0.876209	0.016481	MID2	-0.835589	0.00487787
									CEP170B	1.33823	0.016481	CXorf58	-1.17608	0.00489377
									CHEK1	0.923181	0.0166469	P2RX6	-1.68341	0.00493171
									HLF	0.93734	0.016735	PTPA	0.717883	0.00495267
									FBLN2	1.0165	0.0168378	IFIH1	0.695457	0.00496867
									LINC01993	1.18372	0.0169278	SLC48A1	0.777436	0.0049844
									ASB9	1.07537	0.0169278	TSEN34	-0.745309	0.00498449
									STK3	0.86644	0.0169581	FBXO5	0.792975	0.00499783
									TRIM5	0.874863	0.0171101	LRRC61	0.903491	0.00499783
									SOCS2-AS1	1.03017	0.0171665	PBXIP1	-0.696053	0.00499783
									GPR85	1.36671	0.0172253	DNAH7	-0.636872	0.00500297
									KCNG2	1.00498	0.0172253	STRIP2	1.00562	0.00500332
									SAMD14	1.08583	0.0172253	PARP12	0.697276	0.00500346
									MPL	1.09045	0.0172253	RAP2A	0.695072	0.00500346
									KAT2A	-1.08822	0.0172363	SPAG9	-0.69689	0.00500776
									AVEN	0.90822	0.0173287	IBA57	0.77176	0.00502037
									MYO15B	-1.00542	0.0174487	IGKV1D-17	1.203	0.0050399
									LDB2	0.912364	0.0176033	AOC2	-0.982769	0.00504175
									OXLD1	-1.06542	0.0176261	DHX40	0.70368	0.00504175
									LIPE-AS1	0.899736	0.0178037	RAB6B	1.01225	0.00505206
									CLC	-0.988385	0.0180197	GSDMD	0.708651	0.00508043
									TGFBI	-0.99263	0.0180616	PTPRF	1.07744	0.0051013
									GLB1L2	1.02315	0.0181406	PLXNA4	-0.759843	0.00516022
									E2F2	-1.01989	0.0181406	ERGIC1	-0.705524	0.00525119
									NDUFC2-KCTD14	1.01439	0.0181689	ZFP30	-0.763929	0.0052624
									FAU	-0.99888	0.0182364	MT-ATP6	-0.804689	0.00528288
									USP50	0.945005	0.0184384	XRCC2	1.0536	0.00529783
									DDX19B	0.963479	0.0184384	CHGA	0.881284	0.00529783
									LINC02610	1.08676	0.0184487	IGLV5-45	1.28944	0.00530565
									AMPH	0.872921	0.0184541	RSU1	0.687183	0.00530565
									OLR1	1.25963	0.0185149	UTY	-0.674381	0.0053115
									SIGLEC8	0.833366	0.0185149	BTG2	-0.707133	0.0053115
									SLC22A23	0.876604	0.0185219	SPP1	-1.78424	0.00534109
									CTSG	-1.80859	0.0185426	DEF8	-0.705961	0.00535806
									CILP	1.19415	0.0185774	ZNF793	-0.781178	0.00535806
									NME1-NME2	0.978132	0.0186061	HCFC1	0.757542	0.00539829
									VWA5B2	1.23076	0.0186259	NLRC5	0.683388	0.00542993
									BEND3	0.993086	0.0186259	SLC1A4	0.746735	0.00544229
									TRIP13	1.11698	0.018663	GDPD3	-0.87749	0.00544229
									TNFSF15	0.933037	0.0186801	TUBG1	1.17241	0.00544229
									CEP112	0.881477	0.0187401	C5AR1	-0.760307	0.0054444
									RASGEF1B	0.861561	0.018824	PTPN21	-1.13668	0.00546714
									MCMDC2	0.882943	0.0188851	SAG	-1.02928	0.00550099
									NETO1	0.890178	0.0188925	EGF	0.875964	0.00555334
									MBD3	-1.07046	0.0190392	PHLDA1	0.831103	0.00555655
									ASPHD1	1.29949	0.0192272	IRF7	0.717174	0.00555947
									PLEKHA7	0.883432	0.0193368	GMDS	0.690717	0.00561354
									ADORA2A-AS1	0.946123	0.0193432	ZNF79	0.739597	0.00562884
									SLC2A12	0.89715	0.0194227	FAM43A	-0.936426	0.00563375
									PROCR	0.979165	0.0194991	FAM47E-STBD1	1.03503	0.00568177
									NRGN	-1.07526	0.0195929	WASF1	-0.950044	0.00568852
									SLC4A1	-0.977667	0.0196351	RFX1	-0.720689	0.00573969
									SLC6A8	-1.04357	0.0200006	DHX29	0.735935	0.00574344
									DKK3	0.930076	0.020062	PLA2G4C	0.929357	0.00575295
									SLC4A4	0.859	0.0203782	DCLRE1A	0.738226	0.00589323
									WDR11-AS1	0.925318	0.020502	ADA	0.747789	0.00590159
									LINC01503	0.98745	0.0205574	PF4	0.72568	0.00591115
									SP2-AS1	0.88768	0.0205574	WNT3	-1.16134	0.00593258
									LRRC7	0.858433	0.0205739	LAPTM4B	0.933949	0.00594149
									MYCL	-1.01876	0.0205912	RAB6D	0.817301	0.00595235
									ZNF618	0.887508	0.0207652	IRF2BPL	-0.804909	0.00595559
									LPGAT1-AS1	1.09762	0.0207652	CCDC113	-1.32602	0.00597423
									ADAMTS13	1.03627	0.0207652	EGR3	1.70727	0.00600921
									CEBPE	-1.0806	0.0207884	CD37	-0.833469	0.00602221
									C16orf86	-1.33782	0.0207892	MOK	-0.946655	0.00603154
									USP54	0.89784	0.0208202	ZNF528	-0.714388	0.00603154
									APOO	-1.00744	0.020828	DAP	0.687378	0.00603698
									KIFC1	1.03109	0.0208411	CD163	-0.750809	0.0060931
									CACHD1	0.885616	0.0208451	SREBF2	0.706988	0.0061055
									VWCE	0.995409	0.0209776	TNS3	0.69497	0.00614507
									TNXB	1.02036	0.0209932	POLA1	0.693339	0.00614507
									KIAA0895	0.935821	0.0209963	SH3BGRL2	0.694738	0.00615328
									TSHZ3	0.854421	0.0211505	LHPP	0.726751	0.00617568
									CHGA	0.966428	0.0211505	TYROBP	-0.704378	0.00618029
									ARMCX1	-1.27504	0.0212725	TMEM65	-0.68352	0.00630773
									LINC01762	0.932767	0.0214321	GNA14	-1.05165	0.00631502
									KIF3C	0.945289	0.0215361	HMGA2	1.38381	0.00634652
									TUBA8	0.960517	0.0215936	XRN1	0.670497	0.00635591
									TRPC6	0.853782	0.0215936	PTGDR	-0.691133	0.00640548
									CCDC62	0.940475	0.0216315	PDE4A	-0.964656	0.00640833
									POLN	0.883153	0.0216437	MYCL	-0.809026	0.00647828
									BCL6B	1.28704	0.0219124	TBPL1	0.68512	0.00647828
									HLA-DQA1	-0.975138	0.0219819	CHST7	-0.926595	0.00648925
									NECTIN3	0.860363	0.0220306	RCAN3	-0.690244	0.00650658
									MRPS30-DT	0.959695	0.0220312	CLK1	-0.673158	0.00650915
									DCHS1	0.983386	0.0221368	MFSD14B	0.677516	0.00652694
									ORM1	0.976926	0.0221817	WWC2	-0.754477	0.00654855
									FNDC10	-1.96719	0.0222166	CEACAM3	-0.74991	0.00657132
									DTHD1	0.840459	0.0222232	NDRG2	-1.15897	0.00657529
									AGBL2	0.953351	0.0222729	UBE2D1	-0.686049	0.0065898
									CHRM5	1.00934	0.0222964	STAU1	0.681598	0.00660613
									HIVEP3	0.836798	0.0223773	DTX3L	0.674111	0.00661198
									DNASE1L3	0.997744	0.0226114	EML6	-0.755708	0.00662
									MYOZ3	1.29715	0.0226353	CST7	0.701929	0.00663267
									RPSA	-0.962984	0.022636	ZRANB1	0.679388	0.00673824
									POC1A	1.03908	0.022636	PROB1	1.22246	0.00673824
									DDX58	0.829742	0.0227679	SDC3	1.15799	0.00673824
									EMX1	1.04708	0.0229676	ITGA9	0.88716	0.00678066
									LINC02018	1.0227	0.0229676	TULP3	-0.674589	0.00678247
									RASSF7	-1.07688	0.0229676	MDS2	-0.825309	0.00679581
									LINC01531	1.01044	0.023025	CEBPB	-0.716736	0.00680565
									KCNJ15	0.827995	0.0230369	ENAH	-0.893521	0.00681094
									R3HDM4	-0.959134	0.0231216	EMID1	1.07089	0.00688819
									CPEB1-AS1	1.30142	0.0231831	CA12	-1.05177	0.00690123
									NBL1	0.884483	0.0232093	NREP	-0.718574	0.00690575
									SMC1B	0.92493	0.0234129	KSR1	-0.732373	0.00692456
									SYTL4	0.953204	0.0234129	DUSP10	0.726162	0.00696202
									PLAT	1.09826	0.0234282	MC1R	1.45178	0.00699507
									NUDT4B	-0.99169	0.0235282	TGFA	-0.71192	0.00701598
									CRISPLD2	0.853811	0.0236041	ASB9	-1.9147	0.00713865
									SNHG9	-1.34929	0.0236041	PEMT	-0.527438	0.00721096
									SLC26A8	0.89661	0.0236658	DLGAP1	0.783565	0.00727678
									CASKIN2	0.962767	0.0237007	MAML3	-0.695741	0.00730651
									RAMP3	0.965823	0.0237943	IGLV7-43	1.08196	0.00732295
									LINC02421	0.963301	0.0237943	DGKH	0.679385	0.00732295
									MAP3K21	0.8956	0.0239291	DHRS13	-0.772714	0.00733343
									CD74	-0.952653	0.0240064	ZFHX3	-0.691091	0.00751018
									RHOC	-0.996169	0.0240973	LPAR3	0.946114	0.00754501
									EFCAB5	0.893418	0.024145	SLC16A1	0.726515	0.00758002
									HRAS	-1.18395	0.0244282	ZNF665	-0.692783	0.00760568
									NME9	0.981656	0.0247308	XPO6	-0.666455	0.00768165
									LINC01135	0.842894	0.0247308	UBAP1	0.674918	0.00768333
									SGO1-AS1	0.835398	0.0248509	MMEL1	-1.54826	0.00768583
									SASH1	0.846636	0.0248526	KAZN	-0.768013	0.00768835
									ZNF683	0.930328	0.0250947	PLAG1	-0.697789	0.00772007
									ADPGK-AS1	1.05594	0.0251813	MBD6	-0.904049	0.00772007
									TCEAL1	-1.10355	0.0252143	SSH2	-0.664792	0.00774105
									SERPINE2	0.95502	0.0252983	ETS2	-0.722501	0.00775663
									GAS5	-0.966786	0.0253703	PIGQ	0.849514	0.00775663
									POMT2	0.894489	0.0253703	SYBU	-1.15202	0.00775663
									MALINC1	0.936467	0.0254575	SAPCD2	1.15261	0.00784788
									NAIP	-0.944556	0.0256815	ANPEP	-0.75428	0.00792485
									LARP4	-0.946453	0.0257442	KLRC1	0.688833	0.00802597
									MTMR7	0.860744	0.0257472	SOCS6	-0.734228	0.00802686
									LINC01675	1.0402	0.0258168	PKP2	-0.741309	0.00804076
									SAMD15	1.08893	0.0258737	IGHD	-0.760278	0.00804109
									KIAA1522	1.00765	0.0258737	ZNF462	-0.771139	0.00804898
									ZHX3	0.843285	0.0258737	PPFIBP1	-0.69215	0.00807885
									MCF2L	0.862395	0.025891	FCRL3	0.666461	0.00809448
									CMPK2	0.81515	0.0260265	CLEC7A	-0.674668	0.00809448
									KRTAP5-AS1	1.15046	0.026121	EPHB4	-0.867215	0.00821464
									PLAC8L1	1.13946	0.026121	GCA	-0.658194	0.00826625
									DIAPH2-AS1	1.06428	0.0261861	CDKN2D	0.677317	0.00837313
									NDN	1.3413	0.0262191	TPP1	0.737599	0.00840553
									RDH16	1.0735	0.026249	CYTH4	-0.664367	0.00844374
									SLC52A1	1.05622	0.026249	HCAR3	-0.744329	0.0084593
									CXCR1	0.816904	0.0264632	ADGRG3	-0.760555	0.00850028
									MFSD3	-1.42732	0.026641	ALS2CL	-0.749556	0.00850755
									DDR1	0.991004	0.0266659	DOC2B	1.0998	0.00852378
									SRGAP2B	0.822157	0.026734	MUC12	-1.0247	0.00854867
									LINC01841	1.05697	0.026734	ST3GAL5	0.675427	0.00854867
									TM4SF20	0.967888	0.026734	MASTL	0.705118	0.00856268
									LHFPL5	0.869386	0.0267518	ZNF528-AS1	-0.864878	0.00859641
									LINC01727	0.984473	0.0267518	PSMA4	0.683457	0.00870766
									FANCF	-0.977103	0.0267792	RALGDS	0.754574	0.00875522
									SCN9A	0.874434	0.027083	PHACTR3	-0.912106	0.00875522
									SHCBP1	0.934927	0.0272713	SSBP4	0.776232	0.00876705
									CBX2	1.21548	0.0274613	MAF	0.68257	0.00876705
									BUB1B	0.908893	0.0274983	SPATC1L	-1.03353	0.00877094
									ITFG2-AS1	0.892148	0.0275144	MYBL1	-0.6682	0.0087723
									KCTD15	-0.995014	0.0275144	ZNF398	-0.681812	0.0087943
									CAPG	-0.948517	0.0275598	ST8SIA4	-0.65343	0.00881043
									SGPP2	0.863037	0.0275598	PLXNB1	-1.30238	0.00888666
									FCGR1B	0.890231	0.0275598	HPDL	1.29656	0.00890013
									LINC01781	0.971768	0.0275598	SIGLEC7	-0.759177	0.00891322
									C16orf91	-1.09271	0.0277172	ZDHHC1	-1.32921	0.00893138
									NECAB1	0.879632	0.0277172	C7orf57	-1.28095	0.00893138
									PARP9	0.811735	0.0277172	BAIAP3	-0.966076	0.00894266
									FRMD7	1.02283	0.0277172	IGHV3-15	1.11188	0.00897259
									SLC35E4	0.964316	0.0277885	HELLPAR	0.799952	0.00897431
									LAMC1	0.859765	0.0277885	ADAMTSL3	-0.811681	0.00898541
									SF3B5	-0.9732	0.0280095	PDZD4	-0.752719	0.00899125
									CAPN12	0.917491	0.0280555	MUC3A	-1.15401	0.00903331
									TELO2	-1.06674	0.0280966	C3orf20	-0.888683	0.00903331
									SLC41A2	0.852427	0.0282604	TTC9	-0.736378	0.00904466
									MYO1D	0.82861	0.0283001	RHOBTB1	0.757183	0.00904664
									SNX8	0.86867	0.0283449	ISOC2	0.878563	0.009078
									CFAP53	0.955156	0.0284037	ZNF540	-0.776994	0.00908677
									LINC02033	0.919214	0.0284037	RFX3-AS1	0.70775	0.00917663
									IGLV3-19	-1.08245	0.028549	WASF2	0.65057	0.00921356
									NR4A1	1.07653	0.028549	ZNF333	-0.690769	0.00924056
									NUGGC	0.873336	0.0287889	UTS2	0.939163	0.00930433
									NPTXR	1.14943	0.0288092	PRDX5	0.672726	0.0093433
									SLC5A2	0.948661	0.0290946	ASAH1	-0.65303	0.00940102
									ZNF438	0.810778	0.0292793	TNFRSF9	-0.93633	0.00943348
									PHOX2A	1.35864	0.0292793	SELPLG	-0.662455	0.0094554
									CDK15	0.85812	0.0292793	MTA3	0.662644	0.0094554
									NID1	0.901832	0.0292914	BRI3BP	-0.682797	0.00950415
									NEXN-AS1	1.04721	0.0294403	GCLM	0.683082	0.00951268
									HMBS	-0.994565	0.0294403	CCDC122	-0.725711	0.00953985
									MZT2B	-0.978523	0.0295293	HPGDS	-0.844459	0.00953996
									MKNK1-AS1	1.17433	0.0295324	TDP2	-0.656081	0.00955953
									PC	0.914418	0.0295324	GPR27	-0.822932	0.00958453
									DIRC3	0.835402	0.029603	MAFK	0.697174	0.00967176
									PFKFB1	1.00755	0.0296893	CCDC149	-0.821155	0.00968565
									NOX1	0.999444	0.0297398	HVCN1	-0.684892	0.00968565
									SELENBP1	-0.934118	0.0298367	LILRA1	-0.742308	0.00970301
									SMIM1	-1.295	0.0298782	CHEK2	0.736976	0.00984145
									TRO	1.41713	0.0298782	GPRIN3	0.642512	0.00984446
									TMEM119	1.28127	0.0298782	OSBPL8	-0.644831	0.00987675
									ZMYND15	1.09075	0.0298782	BFSP2	-1.07033	0.00995701
									LRRN4	0.997469	0.0298782	UBXN10	0.857985	0.0100331
									LGALS1	-0.936122	0.0301391	COPS3	0.656031	0.0100696
									SERPINA10	0.949997	0.030187	NT5M	0.740185	0.0101294
									ITGA3	0.895028	0.030352	PSMB10	0.677977	0.0101825
									LGALSL-DT	0.893755	0.0304485	LINC01505	0.755751	0.0102274
									PPOX	-0.996873	0.0307055	COLEC12	-1.33755	0.0102386
									TCN2	0.876891	0.0307333	PRSS23	0.72185	0.0104041
									ST7	0.870104	0.0308356	ADORA2B	-0.965548	0.0104252
									C1orf105	0.873983	0.0308356	LINC00298	-0.872692	0.0104252
									KLHL29	0.84831	0.0308356	CHRNA7	-0.952214	0.0104252
									CPEB2-DT	0.875997	0.0308356	PTGS2	-0.709225	0.0104303
									LINC01719	0.911125	0.0310338	GTF2IRD2B	-0.68032	0.0104338
									PTENP1-AS	0.986957	0.0310856	LRP8	0.725787	0.0104474
									DGKI	0.821107	0.0316705	IMPDH1	-0.690744	0.0105247
									CPM	0.827599	0.0316876	COX6B1	0.652544	0.0106615
									FOXO4	-0.930682	0.0317374	OR52K1	0.673015	0.0106857
									DNAJC25-GNG10	0.812223	0.031803	ARRB1	-0.662849	0.0107154
									KIAA0895L	0.975891	0.0318388	ORMDL3	0.64874	0.0108498
									IL12RB2	0.830722	0.0318921	CCDC192	-0.77216	0.0108782
									CXADR	0.853613	0.0318921	SCARF2	-2.37438	0.0109161
									RARB	0.813991	0.0319818	EPHB2	-0.748843	0.0109161
									CPLX2	0.960734	0.0319818	HYAL1	-0.925955	0.0109161
									ZNF451-AS1	0.856779	0.0320639	PACSIN1	-0.987504	0.0110688
									MPZL1	0.796371	0.0322695	APOBR	-0.736772	0.0110688
									AK2	0.826589	0.0322893	CYP27A1	-0.755256	0.0111176
									TNFRSF13C	-1.05984	0.03231	IGHV4-4	1.28146	0.0111553
									MIR193BHG	0.976828	0.03231	ZNF737	-0.650352	0.0111584
									ESCO2	0.934162	0.032347	CLEC6A	0.808454	0.0111641
									TMEM200A	0.834825	0.0324023	EMX2OS	-1.75382	0.0112202
									MAP7	0.843612	0.0324899	IL17RE	-1.34272	0.0112202
									ARHGEF37	0.871882	0.0325394	GUCY1A1	0.697833	0.0113642
									MAGI3	0.810286	0.0327238	BOD1L1	-0.638291	0.0113642
									MELTF	1.03351	0.032756	DNAJC5B	-1.07928	0.0113735
									IGKV3-11	-1.02578	0.0330771	AHCTF1	-0.642728	0.0113735
									FAM182B	0.927142	0.033132	IGLV3-27	1.988	0.0113735
									CDRT1	0.94356	0.0331756	MARVELD3	1.35451	0.0113735
									MYO1E	0.818034	0.0332048	CDK2AP2	0.789403	0.0113791
									DPP7	-0.945364	0.0332654	OPN1SW	-0.87252	0.0114026
									ESR1	0.805608	0.0333408	ANKRD50	-0.669772	0.0114292
									PHYHD1	0.93823	0.0333408	PLXNC1	-0.63812	0.0114492
									TOX2	0.89233	0.0333894	CD1E	-1.07146	0.0115126
									GOLGA8J	1.02369	0.0335383	FOXM1	0.865838	0.0115181
									GCAT	-1.19168	0.0335989	ZNF44	-0.640834	0.0115229
									KLHL10	0.952839	0.0337327	DGKG	-0.690176	0.0115387
									PLS3	0.946834	0.0340651	DMWD	0.821272	0.0115505
									SLC9A5	0.978591	0.0340651	VWA5A	0.718737	0.0115827
									ZSCAN5A	0.842881	0.0340669	GLDC	1.05562	0.0116507
									PIGQ	-1.05057	0.0342169	LINC02217	-1.11304	0.011692
									PNPLA6	-0.932585	0.0343305	MIR4435-2HG	0.642697	0.0117188
									ZNRF1	0.839539	0.0344402	LINC00511	-0.68996	0.0117337
									RGS5	0.84352	0.0349356	CRYM	1.13121	0.0118052
									MVB12B	0.813699	0.0349799	CCNG2	-0.642511	0.0118239
									ERVK-28	0.86789	0.0349974	CENPU	0.80282	0.0119068
									CAPN15	-0.977469	0.0351223	UBR5-AS1	-0.663139	0.0119767
									AIG1	0.796897	0.0351705	UQCRHL	0.708259	0.0120585
									FUOM	-1.11644	0.0351833	TIGD7	-0.711904	0.0120949
									TMEM202-AS1	0.845586	0.0352948	TNXB	0.927703	0.0121286
									GCC2-AS1	0.866443	0.0353671	PILRA	-0.671109	0.0121286
									IGLL5	0.813765	0.0353671	AVIL	-0.801811	0.012197
									CCDC168	0.926581	0.0355359	FGFR1OP2	0.633021	0.0122007
									SIL1	0.80571	0.0355407	SEC11C	0.679981	0.0122144
									IGKV3-15	-1.00523	0.0357872	AP1B1	0.662778	0.0122867
									FCGBP	0.820524	0.0363546	STRAP	0.660613	0.0122867
									ST6GALNAC4	-0.97359	0.0368159	CSDE1	0.62509	0.0123247
									TMEM259	-0.923367	0.0368781	CCDC51	0.783113	0.0123537
									POLQ	0.820064	0.0370179	PKIG	0.669723	0.012389
									IGKV1D-12	-1.16872	0.0370179	SYNM	0.809978	0.0123918
									SLC7A8	0.868519	0.0370179	ZNF33A	-0.634328	0.0124336
									METTL7A	-0.904322	0.0371635	PTGES3	0.636009	0.0124875
									TRIM36	0.868892	0.037253	TMEM9B	0.644182	0.0125191
									ATL1	0.822161	0.0373922	PTPDC1	-0.688673	0.0126164
									DDX3Y	-0.90473	0.0374197	USP9Y	-0.601811	0.0127017
									NEDD4L	0.801308	0.0374287	LBX2	0.961522	0.0127172
									IRF6	1.06152	0.0374287	SGIP1	1.05144	0.0127518
									CPNE5	0.824897	0.037892	ZNF655	1.2654	0.0128186
									LGR4	0.838858	0.0380769	TCF19	0.769238	0.0128337
									FCN1	-0.890564	0.0382399	RFXANK	0.703699	0.0128337
									EME2	-0.967303	0.0382399	SLC16A2	-1.03206	0.0128436
									SPATA21	0.864386	0.0385096	ALOX5	-0.638794	0.0128906
									EXO1	0.927101	0.038544	URGCP-MRPS24	1.11486	0.0129409
									TMEM44	0.889595	0.038544	TMEM71	-0.630229	0.0129409
									PBLD	0.877107	0.0385896	CRYBG3	-0.656588	0.0129891
									EMP1	0.949282	0.0387238	GSTM2	-1.08056	0.0130923
									REELD1	0.986607	0.0387293	PSMB8	0.634275	0.0130949
									LINC00877	0.807776	0.0387293	PTOV1-AS1	-0.79433	0.013149
									HAGHL	-1.29571	0.0387388	PTK7	-0.676231	0.0131662
									AKR1C2	0.919691	0.038791	TAF4B	0.641219	0.0131913
									KIF5C	0.799036	0.0388367	LINC02397	-0.711305	0.0131913
									LINC01579	0.875676	0.0388888	MAP3K1	-0.625131	0.0132877
									ZNF763	-0.982543	0.0389873	LAMP3	0.966959	0.01336
									RASGRF2-AS1	1.01535	0.0390678	ACRBP	0.823917	0.0134077
									STX1B	1.11988	0.0390922	FUNDC2	0.650171	0.0134326
									SLC2A9	0.799079	0.0394279	FIRRE	0.788685	0.0134584
									A2ML1-AS1	-0.991875	0.0395672	SLC22A18AS	-1.55881	0.013561
									RPL35	-0.896213	0.0395988	RMDN3	0.690635	0.0135826
									WDR25	0.796908	0.0396807	EFHC1	-0.707792	0.0137358
									CNIH3	0.813741	0.0396807	TNFRSF19	-0.880566	0.0137366
									OXER1	-1.04488	0.0396807	IKZF3	0.619525	0.0137593
[truncated: 554 more rows]
